# Supplementary material for: Extensive epigenetic modification with large-scale chromosomal and plasmid recombination characterise the Legionella longbeachae serogroup 1 genome
Source: Sci Rep. 2022 Apr 6;12:5810. doi: 10.1038/s41598-022-09721-9 (PMC8987031; doi:10.1038/s41598-022-09721-9)
Supplement: Supplementary file 2 — Supplementary Information 2. [file 41598_2022_9721_MOESM2_ESM.xlsx]

## Sheet: S1 Table_eggNOG
Supplementary Table 1: eggNOG annotations/output
# emapper version: emapper-1.0.3-35-g63c274b emapper DB: 2.0
# command: ./emapper.py --cpu 10 -i /data/shared/emapper_jobs/user_data/MM_egqf6vrp/query_seqs.fa --output query_seqs.fa --output_dir /data/shared/emapper_jobs/user_data/MM_egqf6vrp -m diamond -d none --tax_scope auto --go_evidence non-electronic --target_orthologs all --seed_ortholog_evalue 0.001 --seed_ortholog_score 60 --query-cover 20 --subject-cover 0 --override --temp_dir /data/shared/emapp…
# time: Sun Aug 25 07:25:08 2019
#query_name seed_eggNOG_ortholog seed_ortholog_evalue seed_ortholog_score best_tax_level Preferred_name GOs EC KEGG_ko KEGG_Pathway KEGG_Module KEGG_Reaction KEGG_rclass BRITE KEGG_TC CAZy BiGG_Reaction
Query	Seed ortholog	e-value	score	best tax lvl	Preferred_name	GO terms	EC number	KEGG KO	KEGG pathway	KEGG module	KEGG reaction	KEGG rclass	BRITE	KEGG TC	CAZy	BiGG reaction	annot lvl	matching OGs	Best OG	COG cat	description
B0B39_11350_1	661367.LLO_0001	1.1e-256	892.1	Legionellales	dnaA	GO:0000166,GO:0003674,GO:0003676,GO:0003677,GO:0003688,GO:0003690,GO:0005488,GO:0005515,GO:0005524,GO:0005575,GO:0005622,GO:0005623,GO:0005737,GO:0005829,GO:0005886,GO:0006139,GO:0006259,GO:0006260,GO:0006261,GO:0006270,GO:0006275,GO:0006725,GO:0006807,GO:0008144,GO:0008150,GO:0008152,GO:0009058,GO:0009059,GO:0009889,GO:0009987,GO:0010556,GO:0016020,GO:0017076,GO:0019219,GO:0019222,GO:0030554,GO:…		ko:K02313	ko02020,ko04112,map02020,map04112				ko00000,ko00001,ko03032,ko03036				Bacteria	1JCEX@118969,1MU5H@1224,1RNHP@1236,COG0593@1,COG0593@2	NA|NA|NA	L	it binds specifically double-stranded DNA at a 9 bp consensus (dnaA box) 5'-TTATC CA A CA A-3'. DnaA binds to ATP and to acidic phospholipids
B0B39_11355_1	661367.LLO_0002	8.8e-201	706.1	Legionellales	dnaN	GO:0003674,GO:0003824,GO:0003887,GO:0005488,GO:0005515,GO:0005575,GO:0005622,GO:0005623,GO:0005737,GO:0005829,GO:0006139,GO:0006259,GO:0006260,GO:0006261,GO:0006271,GO:0006725,GO:0006807,GO:0006950,GO:0006974,GO:0008150,GO:0008152,GO:0009058,GO:0009059,GO:0009360,GO:0009987,GO:0016740,GO:0016772,GO:0016779,GO:0018130,GO:0019438,GO:0022616,GO:0032991,GO:0033554,GO:0034061,GO:0034641,GO:0034645,GO:…	2.7.7.7	ko:K02338	ko00230,ko00240,ko01100,ko03030,ko03430,ko03440,map00230,map00240,map01100,map03030,map03430,map03440	M00260	R00375,R00376,R00377,R00378	RC02795	ko00000,ko00001,ko00002,ko01000,ko03032,ko03400				Bacteria	1JC99@118969,1MVD9@1224,1RMNP@1236,COG0592@1,COG0592@2	NA|NA|NA	L	Confers DNA tethering and processivity to DNA polymerases and other proteins. Acts as a clamp, forming a ring around DNA (a reaction catalyzed by the clamp-loading complex) which diffuses in an ATP-independent manner freely and bidirectionally along dsDNA. Initially characterized for its ability to contact the catalytic subunit of DNA polymerase III (Pol III), a complex, multichain enzyme respons…
B0B39_11360_1	661367.LLO_0003	7.5e-205	719.5	Legionellales	recF	GO:0000731,GO:0003674,GO:0003676,GO:0003677,GO:0003697,GO:0005488,GO:0005575,GO:0005622,GO:0005623,GO:0005737,GO:0005829,GO:0005886,GO:0006139,GO:0006259,GO:0006260,GO:0006281,GO:0006302,GO:0006725,GO:0006807,GO:0006950,GO:0006974,GO:0007154,GO:0008150,GO:0008152,GO:0009058,GO:0009059,GO:0009314,GO:0009411,GO:0009416,GO:0009432,GO:0009605,GO:0009628,GO:0009987,GO:0009991,GO:0016020,GO:0018130,GO:…		ko:K03629	ko03440,map03440				ko00000,ko00001,ko03400				Bacteria	1JCMP@118969,1MX8N@1224,1RN5P@1236,COG1195@1,COG1195@2	NA|NA|NA	L	it is required for DNA replication and normal SOS inducibility. RecF binds preferentially to single-stranded, linear DNA. It also seems to bind ATP
B0B39_11365_1	661367.LLO_0004	0.0	1595.1	Legionellales	gyrB	GO:0000166,GO:0003674,GO:0003676,GO:0003677,GO:0003824,GO:0003916,GO:0003918,GO:0005488,GO:0005524,GO:0005575,GO:0005622,GO:0005623,GO:0005737,GO:0005829,GO:0006139,GO:0006259,GO:0006265,GO:0006351,GO:0006725,GO:0006807,GO:0006996,GO:0007059,GO:0008094,GO:0008144,GO:0008150,GO:0008152,GO:0009058,GO:0009059,GO:0009295,GO:0009330,GO:0009987,GO:0010467,GO:0016043,GO:0016070,GO:0016462,GO:0016787,GO:…	5.99.1.3	ko:K02470					ko00000,ko01000,ko03032,ko03400				Bacteria	1JCKS@118969,1MVKT@1224,1RNB2@1236,COG0187@1,COG0187@2	NA|NA|NA	L	A type II topoisomerase that negatively supercoils closed circular double-stranded (ds) DNA in an ATP-dependent manner to modulate DNA topology and maintain chromosomes in an underwound state. Negative supercoiling favors strand separation, and DNA replication, transcription, recombination and repair, all of which involve strand separation. Also able to catalyze the interconversion of other topol…
B0B39_11370_1	661367.LLO_0005	5.9e-160	570.1	Legionellales			2.7.1.48	ko:K00876	ko00240,ko00983,ko01100,map00240,map00983,map01100		R00513,R00516,R00517,R00962,R00964,R00967,R00968,R00970,R01548,R01549,R01880,R02091,R02096,R02097,R02327,R02332,R02371,R02372,R08232	RC00002,RC00017	ko00000,ko00001,ko01000				Bacteria	1JE94@118969,1QB9R@1224,1T6U7@1236,COG0572@1,COG0572@2	NA|NA|NA	F	uridine kinase
B0B39_11375_1	661367.LLO_0006	4e-138	497.3	Legionellales													Bacteria	1JF2Y@118969,1QBPF@1224,1T79D@1236,2APBJ@1,31EDT@2	NA|NA|NA
B0B39_11380_1	1408445.JHXP01000008_gene249	2.1e-227	794.7	Legionellales													Bacteria	1JDTF@118969,1MXKY@1224,1S8PE@1236,COG2421@1,COG2421@2	NA|NA|NA	C	Acetamidase/Formamidase family
B0B39_11385_1	661367.LLO_0008	1.7e-69	268.5	Legionellales													Bacteria	1JET4@118969,1QE0I@1224,1TAAW@1236,2FDGX@1,345IG@2	NA|NA|NA
B0B39_11395_1	661367.LLO_0010	1.1e-253	882.1	Legionellales	oprB			ko:K07267					ko00000,ko02000	1.B.19.1			Bacteria	1JDWI@118969,1QMC3@1224,1S8GE@1236,COG3659@1,COG3659@2	NA|NA|NA	M	Carbohydrate-selective porin, OprB family
B0B39_11400_1	661367.LLO_0011	7.5e-62	243.0	Legionellales	icmD			ko:K12208					ko00000,ko02044	3.A.7.9.1			Bacteria	1JG0Q@118969,1P3U8@1224,1SS8E@1236,2FEZ2@1,346XN@2	NA|NA|NA
B0B39_11405_1	661367.LLO_0012	1.3e-206	725.3	Legionellales	aguA		3.5.3.12	ko:K10536	ko00330,ko01100,map00330,map01100		R01416	RC00177	ko00000,ko00001,ko01000				Bacteria	1JD9S@118969,1MX65@1224,1RMF1@1236,COG2957@1,COG2957@2	NA|NA|NA	E	polyamine metabolic process
B0B39_11410_1	661367.LLO_0013	0.0	1256.5	Legionellales	speA		4.1.1.19	ko:K01585	ko00330,ko01100,map00330,map01100	M00133	R00566	RC00299	ko00000,ko00001,ko00002,ko01000			iIT341.HP0422	Bacteria	1JCR8@118969,1MU80@1224,1RP2J@1236,COG1166@1,COG1166@2	NA|NA|NA	H	Pyridoxal-dependent decarboxylase, C-terminal sheet domain
B0B39_11415_1	661367.LLO_0014	8.3e-167	592.8	Legionellales	aguB		3.5.1.53	ko:K12251	ko00330,ko01100,map00330,map01100		R01152	RC00096	ko00000,ko00001,ko01000				Bacteria	1JDCV@118969,1MXG5@1224,1RP7S@1236,COG0388@1,COG0388@2	NA|NA|NA	S	Carbon-nitrogen hydrolase
B0B39_11420_1	661367.LLO_0015	4.2e-172	610.5	Legionellales													Bacteria	1JD9Q@118969,1QJ5R@1224,1TH38@1236,2AVIA@1,31MAU@2	NA|NA|NA
B0B39_11425_1	1408445.JHXP01000008_gene241	2e-39	167.9	Legionellales	hfq	GO:0003674,GO:0003676,GO:0003677,GO:0003681,GO:0003723,GO:0005488,GO:0005575,GO:0005622,GO:0005623,GO:0005737,GO:0005829,GO:0006139,GO:0006378,GO:0006396,GO:0006397,GO:0006417,GO:0006725,GO:0006807,GO:0008150,GO:0008152,GO:0009889,GO:0009890,GO:0009891,GO:0009892,GO:0009893,GO:0009987,GO:0010467,GO:0010468,GO:0010556,GO:0010557,GO:0010558,GO:0010604,GO:0010605,GO:0010608,GO:0010628,GO:0010629,GO:…		ko:K03666	ko02024,ko03018,ko05111,map02024,map03018,map05111				ko00000,ko00001,ko03019,ko03036				Bacteria	1JF1F@118969,1MZM1@1224,1S8W0@1236,COG1923@1,COG1923@2	NA|NA|NA	J	RNA chaperone that binds small regulatory RNA (sRNAs) and mRNAs to facilitate mRNA translational regulation in response to envelope stress, environmental stress and changes in metabolite concentrations. Also binds with high specificity to tRNAs
B0B39_11430_1	661367.LLO_0017	5.8e-233	813.1	Legionellales	hflX	GO:0000166,GO:0001882,GO:0001883,GO:0003674,GO:0003676,GO:0003723,GO:0003824,GO:0003924,GO:0005488,GO:0005524,GO:0005525,GO:0005575,GO:0005622,GO:0005623,GO:0005737,GO:0005829,GO:0006412,GO:0006414,GO:0006417,GO:0006464,GO:0006468,GO:0006518,GO:0006793,GO:0006796,GO:0006807,GO:0006950,GO:0006996,GO:0008144,GO:0008150,GO:0008152,GO:0009058,GO:0009059,GO:0009266,GO:0009408,GO:0009628,GO:0009889,GO:…		ko:K03665					ko00000,ko03009				Bacteria	1JC6D@118969,1MUA0@1224,1RN7V@1236,COG2262@1,COG2262@2	NA|NA|NA	S	GTPase that associates with the 50S ribosomal subunit and may have a role during protein synthesis or ribosome biogenesis
B0B39_11435_1	661367.LLO_0018	1.8e-203	714.9	Legionellales	amgP												Bacteria	1JD1Z@118969,1PCT6@1224,1SXX9@1236,COG3173@1,COG3173@2	NA|NA|NA	S	Phosphotransferase enzyme family
B0B39_11440_1	661367.LLO_0019	1.3e-113	415.6	Legionellales	tdk	GO:0003674,GO:0003824,GO:0004797,GO:0005575,GO:0005622,GO:0005623,GO:0005737,GO:0005829,GO:0006139,GO:0006213,GO:0006259,GO:0006725,GO:0006753,GO:0006793,GO:0006796,GO:0006807,GO:0008150,GO:0008152,GO:0009058,GO:0009116,GO:0009117,GO:0009120,GO:0009123,GO:0009124,GO:0009157,GO:0009162,GO:0009165,GO:0009987,GO:0015949,GO:0016301,GO:0016310,GO:0016740,GO:0016772,GO:0018130,GO:0019136,GO:0019205,GO:…	2.7.1.21	ko:K00857	ko00240,ko00983,ko01100,map00240,map00983,map01100		R01567,R02099,R08233	RC00002,RC00017	ko00000,ko00001,ko01000			iAF1260.b1238,iBWG_1329.BWG_1065,iECDH10B_1368.ECDH10B_1298,iECDH1ME8569_1439.ECDH1ME8569_1176,iEcDH1_1363.EcDH1_2411,iJO1366.b1238,iJR904.b1238,iPC815.YPO2176,iY75_1357.Y75_RS06470	Bacteria	1JCXA@118969,1NJR4@1224,1RPCK@1236,COG1435@1,COG1435@2	NA|NA|NA	F	nucleoside kinase activity
B0B39_11445_1	661367.LLO_0020	3.5e-82	310.8	Legionellales	resA												Bacteria	1JEES@118969,1N726@1224,1SD4C@1236,COG0526@1,COG0526@2	NA|NA|NA	CO	Thioredoxin-like
B0B39_11450_1	661367.LLO_0021	4.3e-147	527.3	Legionellales													Bacteria	1JFKD@118969,1QC0W@1224,1T7NC@1236,2APKX@1,31EQ6@2	NA|NA|NA
B0B39_11455_1	661367.LLO_0022	0.0	1725.7	Legionellales			3.6.3.8	ko:K01537					ko00000,ko01000	3.A.3.2			Bacteria	1JCFZ@118969,1MUU5@1224,1RMYC@1236,COG0474@1,COG0474@2	NA|NA|NA	P	Cation transporter/ATPase, N-terminus
B0B39_11460_1	661367.LLO_0106	1.1e-100	372.9	Legionellales				ko:K18320					ko00000				Bacteria	1JFMF@118969,1MWZ2@1224,1RRC2@1236,COG3316@1,COG3316@2	NA|NA|NA	L	Transposase and inactivated derivatives
B0B39_11470_1	661367.LLO_0037	5.3e-149	533.9	Legionellales													Bacteria	1JF9T@118969,1R1DX@1224,1T4Z8@1236,30JSS@2,COG0666@1	NA|NA|NA	S	Ankyrin repeat
B0B39_11475_1	661367.LLO_0038	0.0	1188.7	Legionellales													Bacteria	1JEE1@118969,1R1DY@1224,1T4Z9@1236,29XZX@1,30JST@2	NA|NA|NA
B0B39_11480_1	661367.LLO_0039	7.6e-157	559.7	Legionellales	yhhW			ko:K06911					ko00000				Bacteria	1JCCZ@118969,1MWIP@1224,1RNVM@1236,COG1741@1,COG1741@2	NA|NA|NA	S	Belongs to the pirin family
B0B39_11485_1	661367.LLO_0040	1.6e-61	241.9	Legionellales													Bacteria	1JG0T@118969,1QC8S@1224,1T7Y5@1236,2ASPV@1,31EWA@2	NA|NA|NA
B0B39_11490_1	661367.LLO_0041	6.5e-190	669.8	Legionellales													Bacteria	1JFYM@118969,1QT6Z@1224,1T7WS@1236,2EH8Z@1,32G0A@2	NA|NA|NA
B0B39_11495_1	661367.LLO_0042	4.9e-273	946.4	Legionellales	ptp												Bacteria	1JC7I@118969,1NSQP@1224,1STMI@1236,COG1073@1,COG1073@2	NA|NA|NA	M	Serine carboxypeptidase S28
B0B39_11500_1	661367.LLO_0043	4.7e-221	773.5	Legionellales	ropB	GO:0005575,GO:0005623,GO:0009279,GO:0016020,GO:0019867,GO:0030312,GO:0030313,GO:0031975,GO:0044462,GO:0044464,GO:0071944		ko:K16079					ko00000,ko02000	1.B.4.2.1			Bacteria	1JEMG@118969,1QBF3@1224,1T703@1236,COG3637@1,COG3637@2	NA|NA|NA	M	Sporulation related domain
B0B39_11505_1	661367.LLO_0044	0.0	1782.7	Legionellales													Bacteria	1JGQ6@118969,1P3U7@1224,1SJGY@1236,2DX7U@1,343S2@2	NA|NA|NA	S	Thaumatin family
B0B39_11510_1	661367.LLO_0045	0.0	1128.6	Legionellales			3.4.24.25	ko:K08604	ko05110,ko05111,map05110,map05111				ko00000,ko00001,ko01000,ko01002				Bacteria	1JCEB@118969,1P416@1224,1RR7I@1236,COG3227@1,COG3227@2	NA|NA|NA	E	Peptidase propeptide and YPEB domain
B0B39_11520_1	661367.LLO_0046	1.5e-148	532.3	Legionellales	XK27_00825			ko:K07090					ko00000				Bacteria	1JGIM@118969,1R6MR@1224,1S0QW@1236,COG0730@1,COG0730@2	NA|NA|NA	S	Sulfite exporter TauE/SafE
B0B39_11525_1	661367.LLO_0047	3e-81	307.8	Legionellales	yjgA			ko:K09889					ko00000,ko03009				Bacteria	1JED8@118969,1MZ4R@1224,1S9JJ@1236,COG3028@1,COG3028@2	NA|NA|NA	S	Protein of unknown function (DUF615)
B0B39_11530_1	661367.LLO_0048	0.0	1410.2	Legionellales	rlmL	GO:0000154,GO:0001510,GO:0003674,GO:0003824,GO:0005575,GO:0005622,GO:0005623,GO:0005737,GO:0005829,GO:0006139,GO:0006364,GO:0006396,GO:0006399,GO:0006400,GO:0006725,GO:0006807,GO:0008033,GO:0008150,GO:0008152,GO:0008168,GO:0008170,GO:0008173,GO:0008175,GO:0008649,GO:0008757,GO:0008990,GO:0009451,GO:0009987,GO:0010467,GO:0016070,GO:0016072,GO:0016423,GO:0016435,GO:0016740,GO:0016741,GO:0022613,GO:…	2.1.1.173,2.1.1.191,2.1.1.264,2.1.1.72	ko:K00571,ko:K06969,ko:K07444,ko:K12297			R07234	RC00003	ko00000,ko01000,ko02048,ko03009				Bacteria	1JCA6@118969,1MUQM@1224,1RNMH@1236,COG0116@1,COG0116@2,COG1092@1,COG1092@2	NA|NA|NA	J	Specifically methylates the guanine in position 2445 (m2G2445) and the guanine in position 2069 (m7G2069) of 23S rRNA
B0B39_11535_1	661367.LLO_0049	5.6e-146	523.5	Legionellales													Bacteria	1JEJ2@118969,1QBDX@1224,1T6YZ@1236,2AP2R@1,31E47@2	NA|NA|NA
B0B39_11540_1	661367.LLO_0050	4.6e-246	856.7	Legionellales													Bacteria	1JE6Y@118969,1R1D7@1224,1T4Y6@1236,299MM@1,2ZWQ2@2	NA|NA|NA	M	Glycosyl hydrolases family 18
B0B39_11545_1	661367.LLO_0051	1.7e-90	338.6	Legionellales													Bacteria	1JE9S@118969,1RHUB@1224,1T6UG@1236,COG4539@1,COG4539@2	NA|NA|NA	S	Protein of unknown function (DUF962)
B0B39_11550_1	661367.LLO_0052	1.1e-132	479.2	Legionellales	pagP	GO:0003674,GO:0003824,GO:0005575,GO:0005623,GO:0005975,GO:0006629,GO:0006643,GO:0006644,GO:0006664,GO:0006793,GO:0006796,GO:0008150,GO:0008152,GO:0008374,GO:0008610,GO:0008654,GO:0009058,GO:0009245,GO:0009247,GO:0009279,GO:0009311,GO:0009312,GO:0009987,GO:0016020,GO:0016051,GO:0016409,GO:0016416,GO:0016740,GO:0016746,GO:0016747,GO:0019637,GO:0019867,GO:0030312,GO:0030313,GO:0031975,GO:0044237,GO:…	2.3.1.251	ko:K12973	ko01503,ko05133,map01503,map05133	M00724	R11223	RC00037,RC00041	ko00000,ko00001,ko00002,ko01000,ko01005			iEC042_1314.EC042_0658,iECO111_1330.ECO111_0653,iECSE_1348.ECSE_0690,iEcolC_1368.EcolC_3022	Bacteria	1JDVJ@118969,1Q75P@1224,1RPCR@1236,2C256@1,2Z7SY@2	NA|NA|NA	M	Transfers a palmitate residue from the sn-1 position of a phospholipid to the N-linked hydroxymyristate on the proximal unit of lipid A or its precursors
B0B39_11555_1	661367.LLO_0053	5.2e-251	873.2	Legionellales				ko:K03294					ko00000	2.A.3.2			Bacteria	1JCE7@118969,1MXNJ@1224,1RMKV@1236,COG0531@1,COG0531@2	NA|NA|NA	E	C-terminus of AA_permease
B0B39_11570_1	661367.LLO_0057	1.6e-177	628.6	Legionellales	pit			ko:K03306					ko00000	2.A.20			Bacteria	1JDPE@118969,1MVXK@1224,1RP0Q@1236,COG0306@1,COG0306@2	NA|NA|NA	P	inorganic phosphate transporter
B0B39_11575_1	661367.LLO_0058	2.4e-113	414.8	Legionellales	coq7			ko:K06134	ko00130,ko01100,ko01110,map00130,map01100,map01110	M00128	R04984,R08775	RC01254	ko00000,ko00001,ko00002,ko01000				Bacteria	1JDAC@118969,1RAA1@1224,1RPMV@1236,COG2941@1,COG2941@2	NA|NA|NA	H	Oxygenase that introduces the hydroxyl group at carbon five of 2-nonaprenyl-3-methyl-6-methoxy-1,4-benzoquinol resulting in the formation of 2-nonaprenyl-3-methyl-5-hydroxy-6-methoxy-1,4- benzoquinol
B0B39_11580_1	661367.LLO_0059	1.3e-223	781.9	Legionellales	argD	GO:0003674,GO:0005488,GO:0005515,GO:0008144,GO:0019842,GO:0030170,GO:0036094,GO:0042802,GO:0043167,GO:0043168,GO:0048037,GO:0050662,GO:0070279,GO:0097159,GO:1901363	2.6.1.11,2.6.1.17	ko:K00821	ko00220,ko00300,ko01100,ko01110,ko01120,ko01130,ko01210,ko01230,map00220,map00300,map01100,map01110,map01120,map01130,map01210,map01230	M00016,M00028,M00845	R02283,R04475	RC00006,RC00062	ko00000,ko00001,ko00002,ko01000,ko01007				Bacteria	1JDGU@118969,1MV3C@1224,1RMV1@1236,COG4992@1,COG4992@2	NA|NA|NA	E	Aminotransferase class-III
B0B39_11585_1	661367.LLO_0060	1.1e-112	412.5	Legionellales	sodB	GO:0000302,GO:0000303,GO:0000305,GO:0003674,GO:0003824,GO:0004784,GO:0005488,GO:0005506,GO:0005575,GO:0005622,GO:0005623,GO:0005737,GO:0006801,GO:0006950,GO:0006979,GO:0008150,GO:0008152,GO:0009636,GO:0009987,GO:0010035,GO:0016209,GO:0016491,GO:0016721,GO:0019430,GO:0033554,GO:0034599,GO:0034614,GO:0042221,GO:0043167,GO:0043169,GO:0044237,GO:0044424,GO:0044464,GO:0046872,GO:0046914,GO:0050896,GO:…	1.15.1.1,3.1.11.6	ko:K03601,ko:K04564	ko03430,ko04013,ko04068,ko04146,ko04211,ko04212,ko04213,ko05016,map03430,map04013,map04068,map04146,map04211,map04212,map04213,map05016				ko00000,ko00001,ko01000,ko03400			iAF1260.b1656,iAPECO1_1312.APECO1_736,iB21_1397.B21_01616,iBWG_1329.BWG_1471,iE2348C_1286.E2348C_1742,iEC042_1314.EC042_1825,iEC55989_1330.EC55989_1824,iECABU_c1320.ECABU_c19090,iECBD_1354.ECBD_1987,iECB_1328.ECB_01626,iECDH10B_1368.ECDH10B_1790,iECDH1ME8569_1439.ECDH1ME8569_1601,iECD_1391.ECD_01626,iECED1_1282.ECED1_1855,iECH74115_1262.ECH74115_2368,iECIAI1_1343.ECIAI1_1708,iECO103_1326.ECO103_1…	Bacteria	1JCK2@118969,1MVW2@1224,1RP7X@1236,COG0605@1,COG0605@2	NA|NA|NA	C	radicals which are normally produced within the cells and which are toxic to biological systems
B0B39_11590_1	1408445.JHXP01000039_gene3375	1e-53	215.7	Legionellales	grxD	GO:0003674,GO:0005488,GO:0005575,GO:0005622,GO:0005623,GO:0005737,GO:0005829,GO:0044424,GO:0044444,GO:0044464,GO:0048037,GO:0051536,GO:0051537,GO:0051540		ko:K07390					ko00000,ko03029,ko03110			iPC815.YPO2383,iYL1228.KPN_01992	Bacteria	1JEIJ@118969,1MZ4V@1224,1S640@1236,COG0278@1,COG0278@2	NA|NA|NA	C	Glutaredoxin
B0B39_11595_1	661367.LLO_0062	9.3e-112	409.5	Legionellales	ahpC		1.11.1.15	ko:K03386,ko:K20011	ko04214,map04214				ko00000,ko00001,ko01000,ko04147				Bacteria	1JCFJ@118969,1MWPY@1224,1RN4S@1236,COG0450@1,COG0450@2	NA|NA|NA	O	C-terminal domain of 1-Cys peroxiredoxin
B0B39_11600_1	661367.LLO_0063	4.1e-115	420.6	Legionellales	rnt	GO:0003674,GO:0003824,GO:0004518,GO:0004527,GO:0005575,GO:0005622,GO:0005623,GO:0005737,GO:0005829,GO:0006139,GO:0006396,GO:0006399,GO:0006725,GO:0006807,GO:0008033,GO:0008150,GO:0008152,GO:0008408,GO:0009987,GO:0010467,GO:0016070,GO:0016787,GO:0016788,GO:0031123,GO:0034470,GO:0034641,GO:0034660,GO:0042780,GO:0043170,GO:0043628,GO:0044237,GO:0044238,GO:0044424,GO:0044444,GO:0044464,GO:0046483,GO:…		ko:K03683					ko00000,ko01000,ko03016				Bacteria	1JDDQ@118969,1MUPK@1224,1RMMH@1236,COG0847@1,COG0847@2	NA|NA|NA	L	Trims short 3' overhangs of a variety of RNA species, leaving a one or two nucleotide 3' overhang. Responsible for the end-turnover of tRNA specifically removes the terminal AMP residue from uncharged tRNA (tRNA-C-C-A). Also appears to be involved in tRNA biosynthesis
B0B39_11605_1	661367.LLO_0064	1e-198	699.1	Legionellales	pyrC	GO:0003674,GO:0003824,GO:0004151,GO:0005575,GO:0005622,GO:0005623,GO:0005737,GO:0005829,GO:0006139,GO:0006206,GO:0006207,GO:0006220,GO:0006221,GO:0006725,GO:0006753,GO:0006793,GO:0006796,GO:0006807,GO:0008150,GO:0008152,GO:0009058,GO:0009112,GO:0009117,GO:0009165,GO:0009218,GO:0009220,GO:0009259,GO:0009260,GO:0009987,GO:0016787,GO:0016810,GO:0016812,GO:0018130,GO:0019438,GO:0019637,GO:0019693,GO:…	3.5.2.3	ko:K01465	ko00240,ko01100,map00240,map01100	M00051	R01993	RC00632	ko00000,ko00001,ko00002,ko01000				Bacteria	1JC68@118969,1MUYP@1224,1RNEN@1236,COG0418@1,COG0418@2	NA|NA|NA	F	Catalyzes the reversible cyclization of carbamoyl aspartate to dihydroorotate
B0B39_11610_1	661367.LLO_0065	1.2e-185	655.6	Legionellales													Bacteria	1JCB3@118969,1PC4F@1224,1SXGS@1236,2DAMF@1,32TVQ@2	NA|NA|NA	S	Legionella pneumophila major outer membrane protein precursor
B0B39_11615_1	661367.LLO_0066	1.3e-184	652.1	Legionellales													Bacteria	1JCB3@118969,1PC4F@1224,1SXGS@1236,2DAMF@1,32TVQ@2	NA|NA|NA	S	Legionella pneumophila major outer membrane protein precursor
B0B39_11620_1	661367.LLO_0067	8.3e-187	659.4	Legionellales													Bacteria	1JCU4@118969,1PCPB@1224,1SXTB@1236,2DAMF@1,33G79@2	NA|NA|NA	S	Legionella pneumophila major outer membrane protein precursor
B0B39_11625_1	661367.LLO_0068	1.7e-277	961.4	Legionellales													Bacteria	1JC8I@118969,1R49B@1224,1RSFN@1236,COG3203@1,COG3203@2	NA|NA|NA	M	Forms passive diffusion pores that allow small molecular weight hydrophilic materials across the outer membrane
B0B39_11630_1	661367.LLO_0069	2.3e-232	811.2	Legionellales	nfeD			ko:K07403					ko00000				Bacteria	1JCGX@118969,1MUJN@1224,1RN3U@1236,COG1030@1,COG1030@2	NA|NA|NA	O	NfeD-like C-terminal, partner-binding
B0B39_11635_1	661367.LLO_0070	3.6e-121	441.0	Legionellales	qmcA												Bacteria	1JDEC@118969,1MUM8@1224,1RNW8@1236,COG0330@1,COG0330@2	NA|NA|NA	O	prohibitin homologues
B0B39_11640_1	661367.LLO_0071	2.3e-189	667.9	Legionellales	jmjC		1.14.11.27,1.14.11.30	ko:K10277,ko:K18055					ko00000,ko01000,ko03036				Bacteria	1JCYC@118969,1NKCQ@1224,1SITN@1236,COG2850@1,COG2850@2	NA|NA|NA	S	A domain family that is part of the cupin metalloenzyme superfamily.
B0B39_11645_1	661367.LLO_0072	2.7e-105	387.9	Legionellales	dcd	GO:0003674,GO:0003824,GO:0006139,GO:0006220,GO:0006244,GO:0006253,GO:0006725,GO:0006753,GO:0006793,GO:0006796,GO:0006807,GO:0008150,GO:0008152,GO:0008829,GO:0009056,GO:0009058,GO:0009117,GO:0009141,GO:0009143,GO:0009147,GO:0009149,GO:0009166,GO:0009200,GO:0009204,GO:0009211,GO:0009213,GO:0009219,GO:0009223,GO:0009262,GO:0009264,GO:0009394,GO:0009987,GO:0016787,GO:0016810,GO:0016814,GO:0018130,GO:…	3.5.4.13	ko:K01494	ko00240,ko01100,map00240,map01100	M00053	R00568,R02325	RC00074	ko00000,ko00001,ko00002,ko01000				Bacteria	1JCRV@118969,1MV2J@1224,1RMCD@1236,COG0717@1,COG0717@2	NA|NA|NA	F	dCTP deaminase activity
B0B39_11650_1	661367.LLO_0073	2.3e-50	204.5	Legionellales	himD	GO:0003674,GO:0003676,GO:0003677,GO:0005488,GO:0005575,GO:0005622,GO:0005623,GO:0005737,GO:0005829,GO:0008150,GO:0009889,GO:0010556,GO:0019219,GO:0019222,GO:0031323,GO:0031326,GO:0044424,GO:0044444,GO:0044464,GO:0050789,GO:0050794,GO:0051171,GO:0051252,GO:0060255,GO:0065007,GO:0080090,GO:0097159,GO:1901363,GO:1903506,GO:2001141		ko:K05788					ko00000,ko03032,ko03036,ko03400				Bacteria	1JEQR@118969,1MZ7M@1224,1S8XZ@1236,COG0776@1,COG0776@2	NA|NA|NA	K	This protein is one of the two subunits of integration host factor, a specific DNA-binding protein that functions in genetic recombination as well as in transcriptional and translational control
B0B39_11655_1	661367.LLO_0074	2.3e-133	481.5	Legionellales													Bacteria	1JDND@118969,1NIU6@1224,1T6HW@1236,COG2242@1,COG2242@2	NA|NA|NA	H	Histone methylation protein DOT1
B0B39_11660_1	1408445.JHXP01000033_gene1961	8.5e-93	346.3	Legionellales													Bacteria	1JCVT@118969,1PM1V@1224,1SXU6@1236,2A9X7@1,30Z5A@2	NA|NA|NA
B0B39_11665_1	1408445.JHXP01000033_gene1960	1.5e-78	298.9	Legionellales													Bacteria	1JET6@118969,1QBHV@1224,1T734@1236,2A9X7@1,31E87@2	NA|NA|NA
B0B39_11670_1	661367.LLO_0076	6.7e-181	639.8	Legionellales	cbs	GO:0003674,GO:0005488,GO:0005575,GO:0005576,GO:0005618,GO:0005622,GO:0005623,GO:0005737,GO:0005886,GO:0008144,GO:0016020,GO:0019842,GO:0030170,GO:0030312,GO:0036094,GO:0043167,GO:0043168,GO:0044424,GO:0044464,GO:0048037,GO:0050662,GO:0070279,GO:0071944,GO:0097159,GO:1901363	2.5.1.47,4.2.1.22	ko:K01697,ko:K01738,ko:K12339	ko00260,ko00270,ko00920,ko01100,ko01110,ko01120,ko01130,ko01200,ko01230,map00260,map00270,map00920,map01100,map01110,map01120,map01130,map01200,map01230	M00021,M00035,M00338	R00891,R00897,R01290,R03132,R03601,R04859,R04942	RC00020,RC00056,RC00069,RC00256,RC00489,RC01246,RC02814,RC02821,RC02876	ko00000,ko00001,ko00002,ko01000				Bacteria	1JCEE@118969,1MUBE@1224,1RN6J@1236,COG0031@1,COG0031@2	NA|NA|NA	E	Pyridoxal-phosphate dependent enzyme
B0B39_11675_1	661367.LLO_0077	1.1e-92	345.9	Legionellales													Bacteria	1JEQC@118969,1QBG7@1224,1T71C@1236,2BVAY@1,32QQU@2	NA|NA|NA
B0B39_11680_1	661367.LLO_0078	7.7e-274	949.1	Legionellales													Bacteria	1JFJ1@118969,1QC01@1224,1T7MD@1236,2APKE@1,31EPK@2	NA|NA|NA
B0B39_11685_1	661367.LLO_0079	1.8e-40	171.4	Legionellales													Bacteria	1JFC3@118969,1QBVA@1224,1T7G2@1236,2A2FA@1,30QSE@2	NA|NA|NA
B0B39_11690_1	661367.LLO_0080	2e-266	924.5	Legionellales	fumC	GO:0003674,GO:0003824,GO:0004333,GO:0006082,GO:0006091,GO:0006099,GO:0006101,GO:0006106,GO:0006108,GO:0008150,GO:0008152,GO:0009060,GO:0009987,GO:0015980,GO:0016829,GO:0016835,GO:0016836,GO:0016999,GO:0017144,GO:0019752,GO:0043436,GO:0043648,GO:0044237,GO:0044238,GO:0044281,GO:0045333,GO:0055114,GO:0071704,GO:0072350	4.2.1.2	ko:K01679	ko00020,ko00620,ko00720,ko01100,ko01110,ko01120,ko01130,ko01200,ko04934,ko05200,ko05211,map00020,map00620,map00720,map01100,map01110,map01120,map01130,map01200,map04934,map05200,map05211	M00009,M00011,M00173,M00376	R01082	RC00443	ko00000,ko00001,ko00002,ko01000			iSB619.SA_RS09430	Bacteria	1JCSD@118969,1MUQI@1224,1RNUS@1236,COG0114@1,COG0114@2	NA|NA|NA	C	Involved in the TCA cycle. Catalyzes the stereospecific interconversion of fumarate to L-malate
B0B39_11695_1	661367.LLO_0081	3e-133	481.1	Legionellales	rsmE	GO:0000154,GO:0001510,GO:0003674,GO:0003824,GO:0006139,GO:0006364,GO:0006396,GO:0006725,GO:0006807,GO:0008150,GO:0008152,GO:0008168,GO:0008170,GO:0008173,GO:0008649,GO:0008757,GO:0009451,GO:0009987,GO:0010467,GO:0016070,GO:0016072,GO:0016436,GO:0016740,GO:0016741,GO:0022613,GO:0031167,GO:0032259,GO:0034470,GO:0034641,GO:0034660,GO:0042254,GO:0043170,GO:0043412,GO:0043414,GO:0044085,GO:0044237,GO:…	2.1.1.193	ko:K09761					ko00000,ko01000,ko03009				Bacteria	1JCIQ@118969,1MXCU@1224,1RPBN@1236,COG1385@1,COG1385@2	NA|NA|NA	J	Specifically methylates the N3 position of the uracil ring of uridine 1498 (m3U1498) in 16S rRNA. Acts on the fully assembled 30S ribosomal subunit
B0B39_11700_1	661367.LLO_0082	5.6e-55	219.9	Legionellales	trxA	GO:0003674,GO:0003824,GO:0004791,GO:0005575,GO:0005622,GO:0005623,GO:0005737,GO:0005829,GO:0006950,GO:0006979,GO:0008150,GO:0008152,GO:0009636,GO:0009987,GO:0015035,GO:0015036,GO:0016209,GO:0016491,GO:0016651,GO:0016667,GO:0016668,GO:0016671,GO:0019725,GO:0033554,GO:0034599,GO:0042221,GO:0042592,GO:0044424,GO:0044444,GO:0044464,GO:0045454,GO:0047134,GO:0050789,GO:0050794,GO:0050896,GO:0051716,GO:…		ko:K03671	ko04621,ko05418,map04621,map05418				ko00000,ko00001,ko03110			iECW_1372.ECW_m4079,iECs_1301.ECs4714,iEKO11_1354.EKO11_4576,iG2583_1286.G2583_4574,iSBO_1134.SBO_3791,iSDY_1059.SDY_3968,iSF_1195.SF3854,iSSON_1240.SSON_3952,iS_1188.S3905,iWFL_1372.ECW_m4079,iZ_1308.Z5291	Bacteria	1JEHG@118969,1MZBB@1224,1S5WR@1236,COG3118@1,COG3118@2	NA|NA|NA	O	Belongs to the thioredoxin family
B0B39_11705_1	661367.LLO_0083	5.7e-236	823.2	Legionellales	rho	GO:0003674,GO:0003676,GO:0003723,GO:0005488,GO:0005515,GO:0005575,GO:0005622,GO:0005623,GO:0005737,GO:0005829,GO:0006139,GO:0006351,GO:0006353,GO:0006725,GO:0006807,GO:0008150,GO:0008152,GO:0009058,GO:0009059,GO:0009987,GO:0010467,GO:0016070,GO:0018130,GO:0019438,GO:0032774,GO:0034641,GO:0034645,GO:0034654,GO:0042802,GO:0043170,GO:0044237,GO:0044238,GO:0044249,GO:0044260,GO:0044271,GO:0044424,GO:…		ko:K02887,ko:K03628	ko03010,ko03018,map03010,map03018	M00178			br01610,ko00000,ko00001,ko00002,ko03011,ko03019,ko03021				Bacteria	1JDUD@118969,1MUCF@1224,1RP95@1236,COG1158@1,COG1158@2	NA|NA|NA	K	Facilitates transcription termination by a mechanism that involves Rho binding to the nascent RNA, activation of Rho's RNA-dependent ATPase activity, and release of the mRNA from the DNA template
B0B39_11710_1	661367.LLO_0084	1.8e-294	1017.7	Legionellales	ubiD	GO:0003674,GO:0003824,GO:0005488,GO:0005515,GO:0005575,GO:0005622,GO:0005623,GO:0005737,GO:0005829,GO:0006732,GO:0006733,GO:0006743,GO:0006744,GO:0008150,GO:0008152,GO:0008694,GO:0009058,GO:0009108,GO:0009987,GO:0016829,GO:0016830,GO:0016831,GO:0042180,GO:0042181,GO:0042802,GO:0044237,GO:0044249,GO:0044281,GO:0044283,GO:0044424,GO:0044444,GO:0044464,GO:0051186,GO:0051188,GO:0071704,GO:1901576,GO:…	4.1.1.61,4.1.1.98	ko:K03182,ko:K16239	ko00130,ko00627,ko01100,ko01110,ko01120,map00130,map00627,map01100,map01110,map01120	M00117	R01238,R04985,R04986	RC00391	ko00000,ko00001,ko00002,ko01000			iECO111_1330.ECO111_4669,iIT341.HP0396	Bacteria	1JCMV@118969,1MU62@1224,1RNH8@1236,COG0043@1,COG0043@2	NA|NA|NA	H	Catalyzes the decarboxylation of 3-octaprenyl-4-hydroxy benzoate to 2-octaprenylphenol, an intermediate step in ubiquinone biosynthesis
B0B39_11715_1	661367.LLO_0085	1.2e-131	475.7	Legionellales	ascD		1.17.1.1	ko:K00523,ko:K02823,ko:K18248	ko00240,ko00520,ko00627,ko01100,ko01120,map00240,map00520,map00627,map01100,map01120	M00637	R00823,R00825,R03391,R03392	RC00192,RC00230	br01602,ko00000,ko00001,ko00002,ko01000				Bacteria	1JCFS@118969,1MV72@1224,1RPH5@1236,COG0543@1,COG0543@2	NA|NA|NA	CH	Oxidoreductase NAD-binding domain
B0B39_11720_1	661367.LLO_0086	3.1e-24	117.1	Legionellales													Bacteria	1JF97@118969,1QBTQ@1224,1T7DZ@1236,2APEW@1,31EHJ@2	NA|NA|NA
B0B39_11725_1	661367.LLO_0087	0.0	1395.2	Legionellales													Bacteria	1JDJB@118969,1N7BS@1224,1T3P1@1236,2CD9W@1,2ZDS2@2	NA|NA|NA
B0B39_11730_1	661367.LLO_0088	6.9e-98	363.2	Legionellales	greB	GO:0006139,GO:0006351,GO:0006352,GO:0006354,GO:0006355,GO:0006725,GO:0006807,GO:0008150,GO:0008152,GO:0009058,GO:0009059,GO:0009889,GO:0009893,GO:0009987,GO:0010467,GO:0010468,GO:0010556,GO:0010604,GO:0016070,GO:0018130,GO:0019219,GO:0019222,GO:0019438,GO:0031323,GO:0031325,GO:0031326,GO:0031437,GO:0031439,GO:0032774,GO:0032784,GO:0034641,GO:0034645,GO:0034654,GO:0043170,GO:0044237,GO:0044238,GO:…		ko:K04760					ko00000,ko03021				Bacteria	1JE0F@118969,1RAP0@1224,1S40Q@1236,COG0782@1,COG0782@2	NA|NA|NA	K	Necessary for efficient RNA polymerase transcription elongation past template-encoded arresting sites. The arresting sites in DNA have the property of trapping a certain fraction of elongating RNA polymerases that pass through, resulting in locked ternary complexes. Cleavage of the nascent transcript by cleavage factors such as GreA or GreB allows the resumption of elongation from the new 3'termi…
B0B39_11735_1	661367.LLO_0089	1.1e-166	592.4	Legionellales													Bacteria	1JGAQ@118969,1QCFH@1224,1T85X@1236,2A5ES@1,30U4K@2	NA|NA|NA
B0B39_11740_1	661367.LLO_0090	0.0	1314.7	Legionellales													Bacteria	1JE1Z@118969,1NECV@1224,1S0P0@1236,COG2199@1,COG3706@2	NA|NA|NA	T	Domain present in phytochromes and cGMP-specific phosphodiesterases.
B0B39_11745_1	661367.LLO_0091	3.2e-55	220.7	Legionellales	hspQ			ko:K11940					ko00000,ko03036				Bacteria	1JEWP@118969,1Q3FC@1224,1SXW7@1236,COG3785@1,COG3785@2	NA|NA|NA	S	Hemimethylated DNA-binding protein YccV like
B0B39_11750_1	661367.LLO_0093	1.4e-161	575.5	Legionellales													Bacteria	1JFI5@118969,1QBZP@1224,1T7KZ@1236,2APK3@1,31EPA@2	NA|NA|NA
B0B39_11755_1	661367.LLO_0094	6.4e-140	503.4	Legionellales													Bacteria	1JFUD@118969,1QC4Z@1224,1T7TT@1236,2B0WX@1,31T9P@2	NA|NA|NA
B0B39_11760_1	661367.LLO_0095	5e-153	547.0	Legionellales													Bacteria	1JF66@118969,1QSRB@1224,1RW9H@1236,29N7A@1,30957@2	NA|NA|NA
B0B39_11775_1	661367.LLO_0098	2e-36	157.9	Legionellales													Bacteria	1JG7X@118969,1QCDP@1224,1T83M@1236,2ADBS@1,31317@2	NA|NA|NA	S	Peptidase propeptide and YPEB domain
B0B39_11780_1	661367.LLO_0099	1.6e-31	141.4	Legionellales				ko:K03704					ko00000,ko03000				Bacteria	1JEZV@118969,1N6Q5@1224,1SCA7@1236,COG1278@1,COG1278@2	NA|NA|NA	K	'Cold-shock' DNA-binding domain
B0B39_11785_1	661367.LLO_0100	1.3e-112	412.5	Legionellales	yqfA			ko:K11068					ko00000,ko02042				Bacteria	1JFSH@118969,1PGRH@1224,1RR4R@1236,COG1272@1,COG1272@2	NA|NA|NA	S	Haemolysin-III related
B0B39_11790_1	661367.LLO_0101	3.8e-31	140.2	Gammaproteobacteria	yaaA	GO:0003674,GO:0003676,GO:0003723,GO:0005488,GO:0005575,GO:0005622,GO:0005623,GO:0005737,GO:0005829,GO:0006412,GO:0006518,GO:0006807,GO:0008150,GO:0008152,GO:0009058,GO:0009059,GO:0009987,GO:0010467,GO:0019538,GO:0034641,GO:0034645,GO:0043043,GO:0043170,GO:0043603,GO:0043604,GO:0044237,GO:0044238,GO:0044249,GO:0044260,GO:0044267,GO:0044271,GO:0044424,GO:0044444,GO:0044464,GO:0071704,GO:0097159,GO:…		ko:K14761					ko00000,ko03009				Bacteria	1N8C4@1224,1SCIR@1236,COG2501@1,COG2501@2	NA|NA|NA	S	S4 domain
B0B39_11795_1	661367.LLO_0102	7e-39	166.0	Legionellales	YPO1157												Bacteria	1JG5F@118969,1N7DG@1224,1SCBE@1236,COG4628@1,COG4628@2	NA|NA|NA	S	DNA-binding protein VF530
B0B39_11800_1	1230343.CANP01000038_gene2828	6e-50	203.4	Legionellales													Bacteria	1JESY@118969,1MUVI@1224,1RQVT@1236,COG3039@1,COG3039@2	NA|NA|NA	L	Transposase DDE domain
B0B39_11805_1	297246.lpp0188	2.6e-16	91.7	Legionellales	tadA		3.5.4.3,3.5.4.33	ko:K01487,ko:K11991	ko00230,ko01100,map00230,map01100		R01676,R10223	RC00204,RC00477	ko00000,ko00001,ko01000,ko03016				Bacteria	1JECD@118969,1QBAZ@1224,1T6VJ@1236,COG0590@1,COG0590@2	NA|NA|NA	FJ	Cytidine and deoxycytidylate deaminase zinc-binding region
B0B39_11810_1	661367.LLO_0105	7.1e-144	516.5	Legionellales													Bacteria	1JFBC@118969,1QSHZ@1224,1T7FI@1236,2BJ5T@1,32DF4@2	NA|NA|NA
B0B39_11815_1	661367.LLO_0106	1.4e-138	498.8	Legionellales				ko:K18320					ko00000				Bacteria	1JFMF@118969,1MWZ2@1224,1RRC2@1236,COG3316@1,COG3316@2	NA|NA|NA	L	Transposase and inactivated derivatives
B0B39_11820_1	661367.LLO_0107	3.6e-165	587.4	Legionellales				ko:K03733,ko:K04763					ko00000,ko03036				Bacteria	1JCZ7@118969,1NRPH@1224,1SXVW@1236,COG4974@1,COG4974@2	NA|NA|NA	L	Phage integrase family
B0B39_11825_1	661367.LLO_0108	9.1e-264	915.6	Legionellales													Bacteria	1JESY@118969,1MUVI@1224,1RQVT@1236,COG3039@1,COG3039@2	NA|NA|NA	L	Transposase DDE domain
B0B39_11830_1	661367.LLO_0109	2.1e-143	515.0	Legionellales	yeaM	GO:0003674,GO:0003676,GO:0003677,GO:0003824,GO:0005488,GO:0006081,GO:0006082,GO:0006089,GO:0006355,GO:0008150,GO:0008152,GO:0009056,GO:0009058,GO:0009438,GO:0009889,GO:0009890,GO:0009892,GO:0009987,GO:0010468,GO:0010556,GO:0010558,GO:0010605,GO:0010629,GO:0016053,GO:0016829,GO:0016835,GO:0016836,GO:0019172,GO:0019219,GO:0019222,GO:0019243,GO:0019249,GO:0019752,GO:0031323,GO:0031324,GO:0031326,GO:…											Bacteria	1JFJ5@118969,1QTKN@1224,1RXNX@1236,COG2207@1,COG2207@2	NA|NA|NA	K	helix_turn_helix, arabinose operon control protein
B0B39_11835_1	661367.LLO_0110	3.8e-93	347.4	Legionellales				ko:K06893					ko00000				Bacteria	1JFIS@118969,1MZA7@1224,1SCK8@1236,COG3631@1,COG3631@2	NA|NA|NA	S	SnoaL-like domain
B0B39_11840_1	272624.lpg1242	2e-43	181.4	Legionellales													Bacteria	1JFMM@118969,1MZ45@1224,1RSNX@1236,COG2801@1,COG2801@2	NA|NA|NA	L	COG2801 Transposase and inactivated derivatives
B0B39_11845_1	661367.LLO_0112	5.9e-112	410.2	Legionellales													Bacteria	1JF8Z@118969,1QBTI@1224,1T7DT@1236,2APES@1,31EHF@2	NA|NA|NA
B0B39_11850_1	661367.LLO_0113	1.9e-83	315.1	Legionellales													Bacteria	1JEU1@118969,1QBID@1224,1T73R@1236,2AP6X@1,31E8N@2	NA|NA|NA
B0B39_11855_1	661367.LLO_0114	2e-28	132.1	Bacteria													Bacteria	COG4886@1,COG4886@2	NA|NA|NA	S	regulation of response to stimulus
B0B39_11865_1	661367.LLO_0116	1.2e-138	499.2	Legionellales													Bacteria	1JDJS@118969,1NBE2@1224,1SII6@1236,2DPY8@1,333WS@2	NA|NA|NA	S	Protein of unknown function (DUF4239)
B0B39_11870_1	661367.LLO_0117	6.7e-114	416.8	Legionellales													Bacteria	1JFSY@118969,1NIFE@1224,1SFM9@1236,2C6BU@1,32S87@2	NA|NA|NA
B0B39_11875_1	661367.LLO_0118	1e-128	466.1	Legionellales													Bacteria	1JG6S@118969,1QFTS@1224,1TD43@1236,2B4PS@1,31XG1@2	NA|NA|NA
B0B39_11880_1	661367.LLO_0119	2.1e-79	301.6	Legionellales													Bacteria	1JEAJ@118969,1N02E@1224,1SEXH@1236,COG0589@1,COG0589@2	NA|NA|NA	T	Universal stress protein family
B0B39_11885_1	661367.LLO_0120	1.3e-220	771.9	Legionellales				ko:K07282					ko00000				Bacteria	1JCR4@118969,1P1MG@1224,1RSI9@1236,COG2843@1,COG2843@2	NA|NA|NA	M	Bacterial capsule synthesis protein PGA_cap
B0B39_11890_1	661367.LLO_0121	2.5e-115	421.4	Legionellales	gpt		2.4.2.22	ko:K00769,ko:K07101	ko00230,ko01100,ko01110,map00230,map01100,map01110		R01229,R02142	RC00063,RC00122	ko00000,ko00001,ko01000				Bacteria	1JEN8@118969,1RKB0@1224,1S7J1@1236,COG2236@1,COG2236@2	NA|NA|NA	F	Phosphoribosyl transferase domain
B0B39_11895_1	661367.LLO_0122	2.2e-270	937.6	Legionellales													Bacteria	1JFQ9@118969,1QC2Y@1224,1T7QZ@1236,2APMK@1,30RP1@2	NA|NA|NA
B0B39_11900_1	661367.LLO_0123	2.2e-270	937.6	Legionellales													Bacteria	1JFN6@118969,1QC1W@1224,1T7PK@1236,2APMK@1,31EQZ@2	NA|NA|NA
B0B39_11905_1	661367.LLO_0124	5.2e-122	443.7	Legionellales	tatC	GO:0003674,GO:0005215,GO:0005488,GO:0005515,GO:0005575,GO:0005623,GO:0005886,GO:0005887,GO:0006810,GO:0006886,GO:0008104,GO:0008150,GO:0008320,GO:0008565,GO:0009314,GO:0009628,GO:0009977,GO:0015031,GO:0015291,GO:0015399,GO:0015405,GO:0015450,GO:0015833,GO:0016020,GO:0016021,GO:0022804,GO:0022857,GO:0022884,GO:0031224,GO:0031226,GO:0032991,GO:0033036,GO:0033281,GO:0034613,GO:0042802,GO:0042886,GO:…		ko:K03118	ko03060,ko03070,map03060,map03070	M00336			ko00000,ko00001,ko00002,ko02044	2.A.64			Bacteria	1JCTR@118969,1MVAY@1224,1RPRN@1236,COG0805@1,COG0805@2	NA|NA|NA	U	Part of the twin-arginine translocation (Tat) system that transports large folded proteins containing a characteristic twin-arginine motif in their signal peptide across membranes. Together with TatB, TatC is part of a receptor directly interacting with Tat signal peptides
B0B39_11910_1	661367.LLO_0125	1.4e-68	265.4	Legionellales	panD	GO:0003674,GO:0003824,GO:0004068,GO:0005575,GO:0005618,GO:0005622,GO:0005623,GO:0005737,GO:0005829,GO:0006082,GO:0006508,GO:0006520,GO:0006522,GO:0006523,GO:0006575,GO:0006732,GO:0006766,GO:0006767,GO:0006807,GO:0008150,GO:0008152,GO:0008652,GO:0009058,GO:0009078,GO:0009079,GO:0009108,GO:0009110,GO:0009987,GO:0010467,GO:0015939,GO:0015940,GO:0016053,GO:0016485,GO:0016540,GO:0016829,GO:0016830,GO:…	4.1.1.11	ko:K01579	ko00410,ko00770,ko01100,ko01110,map00410,map00770,map01100,map01110	M00119	R00489	RC00299	ko00000,ko00001,ko00002,ko01000			iECP_1309.ECP_0139,iYL1228.KPN_00139	Bacteria	1JEB6@118969,1RI1B@1224,1S66E@1236,COG0853@1,COG0853@2	NA|NA|NA	H	Catalyzes the pyruvoyl-dependent decarboxylation of aspartate to produce beta-alanine
B0B39_11915_1	661367.LLO_0126	2.6e-143	514.6	Legionellales	ksgA	GO:0000028,GO:0000154,GO:0000179,GO:0001510,GO:0003674,GO:0003676,GO:0003677,GO:0003690,GO:0003723,GO:0003729,GO:0003824,GO:0005488,GO:0005575,GO:0005622,GO:0005623,GO:0005737,GO:0005829,GO:0006139,GO:0006364,GO:0006396,GO:0006725,GO:0006807,GO:0006996,GO:0008150,GO:0008152,GO:0008168,GO:0008170,GO:0008173,GO:0008649,GO:0008757,GO:0009451,GO:0009987,GO:0010467,GO:0016043,GO:0016070,GO:0016072,GO:…	2.1.1.182	ko:K02528			R10716	RC00003,RC03257	ko00000,ko01000,ko03009				Bacteria	1JC5Q@118969,1MVNU@1224,1RMHW@1236,COG0030@1,COG0030@2	NA|NA|NA	J	Specifically dimethylates two adjacent adenosines (A1518 and A1519) in the loop of a conserved hairpin near the 3'-end of 16S rRNA in the 30S particle. May play a critical role in biogenesis of 30S subunits
B0B39_11920_1	661367.LLO_0127	1.1e-253	882.1	Legionellales	traI			ko:K03698					ko00000,ko01000,ko03019				Bacteria	1JD78@118969,1MUZY@1224,1RQUZ@1236,COG3481@1,COG3481@2	NA|NA|NA	S	Putative conjugal transfer nickase/helicase TraI C-term
B0B39_11925_1	661367.LLO_0128	5.8e-165	586.6	Legionellales	apaH	GO:0003674,GO:0003824,GO:0004721,GO:0006464,GO:0006470,GO:0006793,GO:0006796,GO:0006807,GO:0008138,GO:0008150,GO:0008152,GO:0009987,GO:0016311,GO:0016787,GO:0016788,GO:0016791,GO:0019538,GO:0036211,GO:0042578,GO:0043170,GO:0043412,GO:0044237,GO:0044238,GO:0044260,GO:0044267,GO:0071704,GO:0140096,GO:1901564	3.6.1.41	ko:K01525	ko00230,map00230		R00125	RC00002	ko00000,ko00001,ko01000			iJN746.PP_0399	Bacteria	1JDDV@118969,1MV10@1224,1RPUJ@1236,COG0639@1,COG0639@2	NA|NA|NA	T	Hydrolyzes diadenosine 5',5'''-P1,P4-tetraphosphate to yield ADP
B0B39_11930_1	661367.LLO_0129	2.2e-274	951.0	Legionellales	tolC			ko:K12340	ko01501,ko01503,ko02020,ko03070,ko04626,ko05133,map01501,map01503,map02020,map03070,map04626,map05133	M00325,M00326,M00339,M00571,M00575,M00646,M00647,M00696,M00697,M00709,M00720,M00821			ko00000,ko00001,ko00002,ko01504,ko02000,ko02044	1.B.17,2.A.6.2			Bacteria	1JCCJ@118969,1MWQK@1224,1RSGP@1236,COG1538@1,COG1538@2	NA|NA|NA	MU	Outer membrane efflux protein
B0B39_11935_1	661367.LLO_0130	1.9e-209	734.9	Legionellales	macA			ko:K02005,ko:K13888		M00709			ko00000,ko00002,ko02000	8.A.1			Bacteria	1JCH9@118969,1RDUS@1224,1RRAY@1236,COG0845@1,COG0845@2	NA|NA|NA	M	HlyD family secretion protein
B0B39_11940_1	661367.LLO_0131	1.4e-116	425.6	Legionellales	macB_2			ko:K02003		M00258			ko00000,ko00002,ko02000	3.A.1			Bacteria	1JCMY@118969,1MU45@1224,1RNUJ@1236,COG1136@1,COG1136@2	NA|NA|NA	V	ATPases associated with a variety of cellular activities
B0B39_11945_1	661367.LLO_0132	9.2e-212	742.7	Legionellales	macB_1			ko:K02004		M00258			ko00000,ko00002,ko02000	3.A.1			Bacteria	1JDTY@118969,1PBKH@1224,1T1FT@1236,COG0577@1,COG0577@2	NA|NA|NA	V	MacB-like periplasmic core domain
B0B39_11950_1	661367.LLO_0133	2.5e-288	997.3	Legionellales	hemG		1.3.3.15,1.3.3.4	ko:K00231	ko00860,ko01100,ko01110,map00860,map01100,map01110	M00121	R03222,R04178	RC00885	ko00000,ko00001,ko00002,ko01000				Bacteria	1JD9M@118969,1PCXJ@1224,1SY36@1236,COG1232@1,COG1232@2	NA|NA|NA	H	Flavin containing amine oxidoreductase
B0B39_11955_1	661367.LLO_0134	4e-167	594.0	Legionellales													Bacteria	1JD1F@118969,1MU3N@1224,1RSDJ@1236,COG0583@1,COG0583@2	NA|NA|NA	K	transcriptional regulator, lysR
B0B39_11960_1	661367.LLO_0135	1.4e-275	954.9	Legionellales	hsc												Bacteria	1JDS5@118969,1N4E1@1224,1RP99@1236,COG1858@1,COG1858@2	NA|NA|NA	P	Cytochrome c
B0B39_11965_1	661367.LLO_0136	1e-192	679.1	Legionellales	mltB			ko:K08305					ko00000,ko01000,ko01011		GH103		Bacteria	1JC8F@118969,1MUZ3@1224,1RMQ6@1236,COG2951@1,COG2951@2	NA|NA|NA	M	Transglycosylase SLT domain
B0B39_11970_1	661367.LLO_0137	7.2e-174	616.3	Legionellales	msrB		1.8.4.11,1.8.4.12	ko:K07304,ko:K07305,ko:K12267					ko00000,ko01000				Bacteria	1JDCW@118969,1MVUS@1224,1RNWU@1236,COG0225@1,COG0225@2,COG0229@1,COG0229@2	NA|NA|NA	O	Has an important function as a repair enzyme for proteins that have been inactivated by oxidation. Catalyzes the reversible oxidation-reduction of methionine sulfoxide in proteins to methionine
B0B39_11975_1	661367.LLO_0138	1.2e-88	332.4	Legionellales													Bacteria	1JEEC@118969,1RCYQ@1224,1S3YJ@1236,COG0454@1,COG0456@2	NA|NA|NA	K	Acetyltransferase (GNAT) family
B0B39_11980_1	661367.LLO_0139	3.7e-99	367.5	Legionellales													Bacteria	1JECF@118969,1P0SK@1224,1SRKR@1236,2DY8R@1,348NJ@2	NA|NA|NA
B0B39_11985_1	661367.LLO_0140	5.9e-76	290.4	Legionellales													Bacteria	1JF7X@118969,1QS9D@1224,1T7CW@1236,2B1Y9@1,31UEM@2	NA|NA|NA
B0B39_11990_1	661367.LLO_0141	9.7e-30	135.6	Legionellales	tatB	GO:0003674,GO:0005215,GO:0005488,GO:0005515,GO:0005575,GO:0005623,GO:0005886,GO:0005887,GO:0006810,GO:0006886,GO:0008104,GO:0008150,GO:0008320,GO:0008565,GO:0009977,GO:0015031,GO:0015291,GO:0015399,GO:0015405,GO:0015450,GO:0015833,GO:0016020,GO:0016021,GO:0022804,GO:0022857,GO:0022884,GO:0031224,GO:0031226,GO:0032991,GO:0033036,GO:0033281,GO:0034613,GO:0040007,GO:0042802,GO:0042886,GO:0042887,GO:…		ko:K03116,ko:K03117	ko03060,ko03070,map03060,map03070	M00336			ko00000,ko00001,ko00002,ko02044	2.A.64			Bacteria	1JFB7@118969,1QBUT@1224,1T7FE@1236,COG1826@1,COG1826@2	NA|NA|NA	U	mttA/Hcf106 family
B0B39_11995_1	661367.LLO_0142	2e-17	94.4	Legionellales	tatA			ko:K03116	ko03060,ko03070,map03060,map03070	M00336			ko00000,ko00001,ko00002,ko02044	2.A.64			Bacteria	1JFA1@118969,1NGDP@1224,1T7EI@1236,COG1826@1,COG1826@2	NA|NA|NA	U	Part of the twin-arginine translocation (Tat) system that transports large folded proteins containing a characteristic twin-arginine motif in their signal peptide across membranes. TatA could form the protein-conducting channel of the Tat system
B0B39_12000_1	661367.LLO_0143	0.0	1105.5	Legionellales	ubiB	GO:0003674,GO:0003824,GO:0005575,GO:0005623,GO:0005886,GO:0006732,GO:0006733,GO:0006743,GO:0006744,GO:0008150,GO:0008152,GO:0009058,GO:0009108,GO:0009987,GO:0016020,GO:0042180,GO:0042181,GO:0044237,GO:0044249,GO:0044281,GO:0044283,GO:0044464,GO:0051186,GO:0051188,GO:0071704,GO:0071944,GO:1901576,GO:1901661,GO:1901663		ko:K03688					ko00000			iYL1228.KPN_04331	Bacteria	1JD9Z@118969,1MU1Z@1224,1RNQM@1236,COG0661@1,COG0661@2	NA|NA|NA	H	Is probably a protein kinase regulator of UbiI activity which is involved in aerobic coenzyme Q (ubiquinone) biosynthesis
B0B39_12005_1	661367.LLO_0144	2.6e-109	401.4	Legionellales	yigP	GO:0006082,GO:0006732,GO:0006733,GO:0006743,GO:0006744,GO:0008150,GO:0008152,GO:0009058,GO:0009108,GO:0009987,GO:0019752,GO:0032150,GO:0042180,GO:0042181,GO:0043436,GO:0043648,GO:0044237,GO:0044249,GO:0044281,GO:0044283,GO:0046417,GO:0051186,GO:0051188,GO:0071704,GO:1901576,GO:1901661,GO:1901663		ko:K03690					ko00000				Bacteria	1JCD7@118969,1R1CM@1224,1S1SM@1236,COG3165@1,COG3165@2	NA|NA|NA	S	SCP-2 sterol transfer family
B0B39_12010_1	661367.LLO_0145	6.5e-147	526.6	Legionellales	ubiE	GO:0003674,GO:0003824,GO:0005575,GO:0005622,GO:0005623,GO:0005737,GO:0005886,GO:0006732,GO:0006733,GO:0006743,GO:0006744,GO:0008150,GO:0008152,GO:0008168,GO:0008169,GO:0008425,GO:0008757,GO:0009058,GO:0009108,GO:0009233,GO:0009234,GO:0009987,GO:0016020,GO:0016740,GO:0016741,GO:0030580,GO:0032259,GO:0040007,GO:0042180,GO:0042181,GO:0043333,GO:0044237,GO:0044249,GO:0044281,GO:0044283,GO:0044424,GO:…	2.1.1.163,2.1.1.201	ko:K03183	ko00130,ko01100,ko01110,map00130,map01100,map01110	M00116,M00117	R04990,R04993,R06859,R08774,R09736	RC00003,RC01253,RC01662	ko00000,ko00001,ko00002,ko01000			iAF1260.b3833,iBWG_1329.BWG_3511,iE2348C_1286.E2348C_4147,iEC042_1314.EC042_4213,iEC55989_1330.EC55989_4310,iECDH10B_1368.ECDH10B_4024,iECDH1ME8569_1439.ECDH1ME8569_3712,iECH74115_1262.ECH74115_5274,iECIAI1_1343.ECIAI1_4028,iECIAI39_1322.ECIAI39_3162,iECO103_1326.ECO103_4330,iECO111_1330.ECO111_4661,iECO26_1355.ECO26_4752,iECSE_1348.ECSE_4121,iECSP_1301.ECSP_4888,iECUMN_1333.ECUMN_4359,iECW_1372.…	Bacteria	1JCA4@118969,1MX8I@1224,1RMAU@1236,COG0500@1,COG2226@2	NA|NA|NA	H	Methyltransferase required for the conversion of demethylmenaquinol (DMKH2) to menaquinol (MKH2) and the conversion of 2-polyprenyl-6-methoxy-1,4-benzoquinol (DDMQH2) to 2- polyprenyl-3-methyl-6-methoxy-1,4-benzoquinol (DMQH2)
B0B39_12015_1	661367.LLO_0146	1.5e-92	345.5	Legionellales													Bacteria	1JEFI@118969,1NGCF@1224,1SG0E@1236,2DR0Z@1,339QN@2	NA|NA|NA	S	Protein of unknown function (DUF2975)
B0B39_12020_1	661367.LLO_0147	3.8e-31	140.2	Legionellales	yozG			ko:K07727					ko00000,ko03000				Bacteria	1JEZU@118969,1N6VH@1224,1SDAJ@1236,COG3655@1,COG3655@2	NA|NA|NA	K	Cro/C1-type HTH DNA-binding domain
B0B39_12025_1	661367.LLO_0148	1.2e-82	312.4	Legionellales													Bacteria	1JEEK@118969,1RH66@1224,1S9MI@1236,2AFCJ@1,315C6@2	NA|NA|NA	S	Domain of unknown function (DUF1841)
B0B39_12030_1	661367.LLO_0149	2.9e-108	397.9	Legionellales	argO	GO:0003333,GO:0003674,GO:0005215,GO:0005342,GO:0005575,GO:0005623,GO:0005886,GO:0005887,GO:0006810,GO:0006811,GO:0006812,GO:0006820,GO:0006865,GO:0008150,GO:0008324,GO:0008509,GO:0008514,GO:0015075,GO:0015171,GO:0015174,GO:0015181,GO:0015318,GO:0015711,GO:0015802,GO:0015807,GO:0015809,GO:0015849,GO:0015893,GO:0016020,GO:0016021,GO:0022857,GO:0031224,GO:0031226,GO:0034220,GO:0042221,GO:0042493,GO:…		ko:K06895					ko00000,ko02000	2.A.75.1		iPC815.YPO0918	Bacteria	1JC85@118969,1RD6B@1224,1RR03@1236,COG1279@1,COG1279@2	NA|NA|NA	S	LysE type translocator
B0B39_12035_1	661367.LLO_0150	0.0	1087.4	Legionellales	cycG	GO:0005575,GO:0005623,GO:0005886,GO:0016020,GO:0044464,GO:0071944	1.7.2.1	ko:K00368	ko00910,ko01120,map00910,map01120	M00529	R00783,R00785	RC00086	ko00000,ko00001,ko00002,ko01000				Bacteria	1JD4D@118969,1MV6D@1224,1RMYF@1236,COG2010@1,COG2010@2,COG3245@1,COG3245@2	NA|NA|NA	C	Cytochrome C oxidase, cbb3-type, subunit III
B0B39_12040_1	661367.LLO_0151	2.9e-237	827.4	Legionellales	ctaC	GO:0005575,GO:0005576,GO:0005623,GO:0005886,GO:0005887,GO:0006091,GO:0006119,GO:0006139,GO:0006163,GO:0006725,GO:0006753,GO:0006793,GO:0006796,GO:0006807,GO:0008150,GO:0008152,GO:0009117,GO:0009123,GO:0009126,GO:0009141,GO:0009144,GO:0009150,GO:0009161,GO:0009167,GO:0009199,GO:0009205,GO:0009259,GO:0009319,GO:0009987,GO:0015980,GO:0016020,GO:0016021,GO:0016310,GO:0017144,GO:0019637,GO:0019693,GO:…	1.9.3.1	ko:K02275	ko00190,ko01100,map00190,map01100	M00155	R00081	RC00016	ko00000,ko00001,ko00002,ko01000	3.D.4.2,3.D.4.4,3.D.4.6			Bacteria	1JC9R@118969,1MWHZ@1224,1RP4H@1236,COG1622@1,COG1622@2,COG2010@1,COG2010@2	NA|NA|NA	C	Subunits I and II form the functional core of the enzyme complex. Electrons originating in cytochrome c are transferred via heme a and Cu(A) to the binuclear center formed by heme a3 and Cu(B)
B0B39_12045_1	661367.LLO_0152	2.7e-307	1060.4	Legionellales	ctaD		1.9.3.1	ko:K02274	ko00190,ko01100,map00190,map01100	M00155	R00081	RC00016	ko00000,ko00001,ko00002,ko01000	3.D.4.2,3.D.4.3,3.D.4.4,3.D.4.6		iJN746.PP_0104	Bacteria	1JCDQ@118969,1MU7S@1224,1RPC3@1236,COG0843@1,COG0843@2	NA|NA|NA	C	Cytochrome c oxidase is the component of the respiratory chain that catalyzes the reduction of oxygen to water. Subunits 1- 3 form the functional core of the enzyme complex. CO I is the catalytic subunit of the enzyme. Electrons originating in cytochrome c are transferred via the copper A center of subunit 2 and heme A of subunit 1 to the bimetallic center formed by heme A3 and copper B
B0B39_12050_1	661367.LLO_0153	7.5e-97	359.8	Legionellales	ctaG	GO:0008150,GO:0008535,GO:0009987,GO:0016043,GO:0017004,GO:0022607,GO:0034622,GO:0043933,GO:0044085,GO:0065003,GO:0071840		ko:K02258	ko00190,ko01100,ko04714,map00190,map01100,map04714	M00154			ko00000,ko00001,ko00002,ko03029	3.D.4.8			Bacteria	1JDDE@118969,1RDTU@1224,1S5XA@1236,COG3175@1,COG3175@2	NA|NA|NA	O	Cytochrome c oxidase assembly protein CtaG/Cox11
B0B39_12055_1	661367.LLO_0154	1.8e-164	585.1	Legionellales	ctaE	GO:0005575,GO:0005623,GO:0005886,GO:0008150,GO:0016020,GO:0040007,GO:0044464,GO:0071944	1.9.3.1	ko:K02276	ko00190,ko01100,map00190,map01100	M00155	R00081	RC00016	ko00000,ko00001,ko00002,ko01000	3.D.4.4,3.D.4.6		iJN678.ctaE	Bacteria	1JCXV@118969,1MUCK@1224,1RN9D@1236,COG1845@1,COG1845@2	NA|NA|NA	C	Cytochrome c oxidase subunit III
B0B39_12060_1	661367.LLO_0155	1.3e-142	512.3	Legionellales													Bacteria	1JFZ4@118969,1QC7W@1224,1T7X3@1236,2APRP@1,31EVI@2	NA|NA|NA	S	Outer membrane protein beta-barrel domain
B0B39_12065_1	661367.LLO_0156	0.0	1154.8	Legionellales				ko:K14645	ko02024,map02024				ko00000,ko00001,ko01000,ko01002,ko03110				Bacteria	1JFYW@118969,1MU3S@1224,1RNB8@1236,COG1404@1,COG1404@2	NA|NA|NA	O	Subtilase family
B0B39_12070_1	661367.LLO_0157	9e-156	556.2	Legionellales	parB			ko:K03497					ko00000,ko03000,ko03036,ko04812				Bacteria	1JDWP@118969,1MW2E@1224,1RN65@1236,COG1475@1,COG1475@2	NA|NA|NA	K	Belongs to the ParB family
B0B39_12075_1	661367.LLO_0158	3.6e-140	504.2	Legionellales	parA			ko:K03496					ko00000,ko03036,ko04812				Bacteria	1JCRS@118969,1MV43@1224,1RNJK@1236,COG1192@1,COG1192@2	NA|NA|NA	D	Cellulose biosynthesis protein BcsQ
B0B39_12080_1	661367.LLO_0159	5.9e-117	426.8	Legionellales	rsmG	GO:0000154,GO:0001510,GO:0003674,GO:0003824,GO:0005575,GO:0005622,GO:0005623,GO:0005737,GO:0005829,GO:0006139,GO:0006364,GO:0006396,GO:0006725,GO:0006807,GO:0008150,GO:0008152,GO:0008168,GO:0008170,GO:0008173,GO:0008649,GO:0008757,GO:0009451,GO:0009987,GO:0010467,GO:0016070,GO:0016072,GO:0016435,GO:0016740,GO:0016741,GO:0022613,GO:0031167,GO:0032259,GO:0034470,GO:0034641,GO:0034660,GO:0036265,GO:…	2.1.1.170	ko:K03501					ko00000,ko01000,ko03009,ko03036				Bacteria	1JCTM@118969,1MY0K@1224,1RMRZ@1236,COG0357@1,COG0357@2	NA|NA|NA	J	Specifically methylates the N7 position of guanine in position 527 of 16S rRNA
B0B39_12085_1	661367.LLO_0160	0.0	1240.3	Legionellales	gidA	GO:0000166,GO:0001510,GO:0002097,GO:0002098,GO:0003674,GO:0005488,GO:0005575,GO:0005622,GO:0005623,GO:0005737,GO:0005829,GO:0006139,GO:0006396,GO:0006399,GO:0006400,GO:0006725,GO:0006807,GO:0008033,GO:0008150,GO:0008152,GO:0009314,GO:0009411,GO:0009416,GO:0009451,GO:0009628,GO:0009987,GO:0010467,GO:0016070,GO:0030488,GO:0032259,GO:0034470,GO:0034641,GO:0034660,GO:0036094,GO:0043167,GO:0043168,GO:…		ko:K03495			R08701	RC00053,RC00209,RC00870	ko00000,ko03016,ko03036				Bacteria	1JCX2@118969,1MU6F@1224,1RMM1@1236,COG0445@1,COG0445@2	NA|NA|NA	D	NAD-binding protein involved in the addition of a carboxymethylaminomethyl (cmnm) group at the wobble position (U34) of certain tRNAs, forming tRNA-cmnm(5)s(2)U34
B0B39_12090_1	661367.LLO_0161	1.3e-221	775.4	Legionellales													Bacteria	1JEIV@118969,1QBDR@1224,1T6YS@1236,2A0U2@1,30NYU@2	NA|NA|NA
B0B39_12095_1	661367.LLO_0162	0.0	1088.6	Legionellales	nfrA	GO:0005575,GO:0005623,GO:0009279,GO:0016020,GO:0019867,GO:0030312,GO:0030313,GO:0031975,GO:0044462,GO:0044464,GO:0071944		ko:K11739					ko00000				Bacteria	1JGQ7@118969,1QTUQ@1224,1T1HY@1236,COG4783@1,COG4783@2	NA|NA|NA	S	Oxygen tolerance
B0B39_12100_1	661367.LLO_0163	5e-73	281.6	Legionellales													Bacteria	1JCCY@118969,1QYB9@1224,1T3P6@1236,COG0457@1,COG0457@2	NA|NA|NA	M	TPR repeat
B0B39_12105_1	661367.LLO_0164	3.6e-163	580.9	Legionellales				ko:K07114					ko00000,ko02000	1.A.13.2.2,1.A.13.2.3			Bacteria	1JDJ6@118969,1MW51@1224,1RMD3@1236,COG2304@1,COG2304@2	NA|NA|NA	S	von Willebrand factor (vWF) type A domain
B0B39_12110_1	661367.LLO_0165	2.1e-188	664.8	Legionellales	batA			ko:K07114					ko00000,ko02000	1.A.13.2.2,1.A.13.2.3			Bacteria	1JCJ9@118969,1MXQ7@1224,1RMDX@1236,COG2304@1,COG2304@2	NA|NA|NA	S	von Willebrand factor (vWF) type A domain
B0B39_12115_1	661367.LLO_0166	5.2e-81	307.0	Legionellales													Bacteria	1JEND@118969,1N7AE@1224,1SCH2@1236,2C5QF@1,331W9@2	NA|NA|NA	S	Domain of unknown function (DUF4381)
B0B39_12120_1	661367.LLO_0167	5.1e-170	603.6	Legionellales	IV02_10730												Bacteria	1JDJ1@118969,1Q7RR@1224,1RNNP@1236,COG1721@1,COG1721@2	NA|NA|NA	S	Protein of unknown function DUF58
B0B39_12125_1	661367.LLO_0168	1.9e-186	658.3	Legionellales	moxR			ko:K03924					ko00000,ko01000				Bacteria	1JC4U@118969,1MUFN@1224,1RN5G@1236,COG0714@1,COG0714@2	NA|NA|NA	S	ATPase family associated with various cellular activities (AAA)
B0B39_12130_1	661367.LLO_0169	2.5e-77	294.7	Legionellales													Bacteria	1JEAB@118969,1QBA5@1224,1T6US@1236,2A0EK@1,30NIB@2	NA|NA|NA
B0B39_12135_1	661367.LLO_0170	2e-180	638.3	Legionellales	dusC			ko:K05539					ko00000,ko01000,ko03016				Bacteria	1JCTX@118969,1MV5V@1224,1RMJP@1236,COG0042@1,COG0042@2	NA|NA|NA	H	Catalyzes the synthesis of 5,6-dihydrouridine (D), a modified base found in the D-loop of most tRNAs, via the reduction of the C5-C6 double bond in target uridines
B0B39_12140_1	661367.LLO_0171	3e-184	651.0	Legionellales													Bacteria	1JGJI@118969,1N0VK@1224,1RNF2@1236,COG0673@1,COG0673@2	NA|NA|NA	S	Oxidoreductase family, NAD-binding Rossmann fold
B0B39_12145_1	661367.LLO_0172	1.4e-136	492.3	Legionellales													Bacteria	1JCXY@118969,1MUUV@1224,1RMJU@1236,COG1028@1,COG1028@2	NA|NA|NA	IQ	Enoyl-(Acyl carrier protein) reductase
B0B39_12150_1	661367.LLO_0173	2.7e-213	747.7	Legionellales													Bacteria	1JCPM@118969,1N3CJ@1224,1RYCJ@1236,COG1565@1,COG1565@2	NA|NA|NA	S	Putative S-adenosyl-L-methionine-dependent methyltransferase
B0B39_12155_1	661367.LLO_0174	2.8e-93	347.8	Legionellales			4.1.2.50,4.2.3.12	ko:K01737	ko00790,ko01100,map00790,map01100	M00842,M00843	R04286,R09959	RC01117,RC02846,RC02847	ko00000,ko00001,ko00002,ko01000,ko03016				Bacteria	1JCVF@118969,1N10D@1224,1SBJZ@1236,COG0720@1,COG0720@2	NA|NA|NA	H	6-pyruvoyl tetrahydropterin synthase
B0B39_12160_1	661367.LLO_0175	0.0	1498.0	Legionellales	priA	GO:0003674,GO:0003678,GO:0003824,GO:0004003,GO:0004386,GO:0006139,GO:0006259,GO:0006260,GO:0006261,GO:0006268,GO:0006270,GO:0006276,GO:0006281,GO:0006302,GO:0006310,GO:0006725,GO:0006807,GO:0006950,GO:0006974,GO:0006996,GO:0008026,GO:0008094,GO:0008150,GO:0008152,GO:0009058,GO:0009059,GO:0009314,GO:0009628,GO:0009987,GO:0010212,GO:0010332,GO:0016043,GO:0016462,GO:0016787,GO:0016817,GO:0016818,GO:…		ko:K04066	ko03440,map03440				ko00000,ko00001,ko01000,ko03400				Bacteria	1JC8A@118969,1MUUZ@1224,1RPZ7@1236,COG1198@1,COG1198@2	NA|NA|NA	L	Involved in the restart of stalled replication forks. Recognizes and binds the arrested nascent DNA chain at stalled replication forks. It can open the DNA duplex, via its helicase activity, and promote assembly of the primosome and loading of the major replicative helicase DnaB onto DNA
B0B39_12165_1	661367.LLO_0176	1.4e-74	285.4	Legionellales	fcbC			ko:K07107					ko00000,ko01000				Bacteria	1JEGE@118969,1MZTU@1224,1S7VY@1236,COG0824@1,COG0824@2	NA|NA|NA	S	Thioesterase-like superfamily
B0B39_12170_1	661367.LLO_0177	1.1e-273	949.1	Legionellales	anK3												Bacteria	1JFIC@118969,1QBZS@1224,1T7M2@1236,COG0666@1,COG0666@2,COG1511@1,COG1511@2	NA|NA|NA	S	domain protein
B0B39_12175_1	661367.LLO_0178	2.5e-56	224.6	Legionellales													Bacteria	1JG0Y@118969,1QFS2@1224,1TD1P@1236,2ASN6@1,31I2X@2	NA|NA|NA
B0B39_12180_1	661367.LLO_0179	0.0	1350.1	Legionellales													Bacteria	1JGCJ@118969,1QCH1@1224,1T87M@1236,2A5PV@1,30UEQ@2	NA|NA|NA
B0B39_12185_1	661367.LLO_0180	1.8e-181	641.7	Legionellales													Bacteria	1JE5P@118969,1QB86@1224,1T6SF@1236,2ANX4@1,31DXS@2	NA|NA|NA
B0B39_12190_1	661367.LLO_0181	0.0	1403.7	Legionellales	cyaK		4.6.1.1	ko:K01768	ko00230,ko02025,ko04113,ko04213,map00230,map02025,map04113,map04213	M00695	R00089,R00434	RC00295	ko00000,ko00001,ko00002,ko01000				Bacteria	1JCGE@118969,1MV1V@1224,1RYBQ@1236,COG2114@1,COG2114@2,COG4252@1,COG4252@2	NA|NA|NA	T	CHASE2
B0B39_12195_1	661367.LLO_0182	1.1e-122	446.0	Legionellales													Bacteria	1JFAD@118969,1QBUA@1224,1T7ET@1236,COG4254@1,COG4254@2	NA|NA|NA	S	FecR protein
B0B39_12200_1	661367.LLO_0183	0.0	1144.4	Legionellales													Bacteria	1JCPP@118969,1RB38@1224,1RXFB@1236,COG2706@1,COG2706@2,COG3391@1,COG3391@2	NA|NA|NA	G	Lactonase, 7-bladed beta-propeller
B0B39_12205_1	661367.LLO_0184	6.9e-155	553.1	Legionellales	thyA	GO:0000287,GO:0003674,GO:0003824,GO:0004799,GO:0005488,GO:0005575,GO:0005622,GO:0005623,GO:0005737,GO:0005829,GO:0006139,GO:0006220,GO:0006221,GO:0006231,GO:0006725,GO:0006753,GO:0006793,GO:0006796,GO:0006807,GO:0008150,GO:0008152,GO:0008168,GO:0009058,GO:0009117,GO:0009123,GO:0009124,GO:0009129,GO:0009130,GO:0009157,GO:0009162,GO:0009165,GO:0009176,GO:0009177,GO:0009219,GO:0009221,GO:0009262,GO:…	2.1.1.45	ko:K00560	ko00240,ko00670,ko01100,ko01523,map00240,map00670,map01100,map01523	M00053	R02101	RC00219,RC00332	ko00000,ko00001,ko00002,ko01000			iAF1260.b2827,iAPECO1_1312.APECO1_3678,iBWG_1329.BWG_2562,iE2348C_1286.E2348C_3096,iEC042_1314.EC042_3024,iEC55989_1330.EC55989_3103,iECABU_c1320.ECABU_c31240,iECDH10B_1368.ECDH10B_2997,iECDH1ME8569_1439.ECDH1ME8569_2734,iECED1_1282.ECED1_3283,iECH74115_1262.ECH74115_4093,iECIAI1_1343.ECIAI1_2935,iECIAI39_1322.ECIAI39_3246,iECNA114_1301.ECNA114_2885,iECO103_1326.ECO103_3386,iECO111_1330.ECO111_35…	Bacteria	1JCRJ@118969,1MUBD@1224,1RPYV@1236,COG0207@1,COG0207@2	NA|NA|NA	F	Catalyzes the reductive methylation of 2'-deoxyuridine- 5'-monophosphate (dUMP) to 2'-deoxythymidine-5'-monophosphate (dTMP) while utilizing 5,10-methylenetetrahydrofolate (mTHF) as the methyl donor and reductant in the reaction, yielding dihydrofolate (DHF) as a by-product. This enzymatic reaction provides an intracellular de novo source of dTMP, an essential precursor for DNA biosynthesis
B0B39_12210_1	661367.LLO_0185	4.3e-154	550.4	Legionellales	lgt	GO:0003674,GO:0003824,GO:0005575,GO:0005623,GO:0005886,GO:0005887,GO:0006464,GO:0006807,GO:0008150,GO:0008152,GO:0008961,GO:0009058,GO:0009059,GO:0009249,GO:0009898,GO:0009987,GO:0010467,GO:0016020,GO:0016021,GO:0016740,GO:0016757,GO:0018065,GO:0018193,GO:0018205,GO:0019538,GO:0031224,GO:0031226,GO:0034645,GO:0036211,GO:0040007,GO:0042157,GO:0042158,GO:0043170,GO:0043412,GO:0044237,GO:0044238,GO:…	2.1.1.199	ko:K03438,ko:K13292					ko00000,ko01000,ko03009				Bacteria	1JC9C@118969,1MVE3@1224,1RMVK@1236,COG0682@1,COG0682@2	NA|NA|NA	M	Transfers the N-acyl diglyceride group on what will become the N-terminal cysteine of membrane lipoproteins
B0B39_12215_1	661367.LLO_0186	0.0	1450.6	Legionellales	ptsP	GO:0003674,GO:0003824,GO:0006464,GO:0006468,GO:0006793,GO:0006796,GO:0006807,GO:0008150,GO:0008152,GO:0008965,GO:0009987,GO:0010033,GO:0010243,GO:0016310,GO:0016740,GO:0016772,GO:0016775,GO:0019538,GO:0036211,GO:0042221,GO:0043170,GO:0043412,GO:0044237,GO:0044238,GO:0044260,GO:0044267,GO:0050896,GO:0071704,GO:1901564,GO:1901698	2.7.3.9	ko:K08483,ko:K08484	ko02060,map02060				ko00000,ko00001,ko01000,ko02000	8.A.7			Bacteria	1JCGC@118969,1QTTV@1224,1T1H2@1236,COG3605@1,COG3605@2	NA|NA|NA	T	PEP-utilising enzyme, N-terminal
B0B39_12220_1	661367.LLO_0187	4e-95	354.0	Legionellales	nudH	GO:0000287,GO:0003674,GO:0003824,GO:0005488,GO:0005575,GO:0005622,GO:0005623,GO:0005737,GO:0006139,GO:0006259,GO:0006281,GO:0006401,GO:0006402,GO:0006725,GO:0006807,GO:0006950,GO:0006974,GO:0008150,GO:0008152,GO:0009056,GO:0009057,GO:0009892,GO:0009893,GO:0009894,GO:0009896,GO:0009987,GO:0010468,GO:0010604,GO:0010605,GO:0010608,GO:0010629,GO:0016070,GO:0016071,GO:0016462,GO:0016787,GO:0016817,GO:…		ko:K08311	ko03018,map03018		R10816	RC00002	ko00000,ko00001,ko01000,ko03019				Bacteria	1JCTJ@118969,1RDGJ@1224,1S3PQ@1236,COG0494@1,COG0494@2	NA|NA|NA	L	Accelerates the degradation of transcripts by removing pyrophosphate from the 5'-end of triphosphorylated RNA, leading to a more labile monophosphorylated state that can stimulate subsequent ribonuclease cleavage
B0B39_12225_1	661367.LLO_0188	1.2e-196	692.2	Legionellales	ansA	GO:0003674,GO:0003824,GO:0004067,GO:0005488,GO:0005515,GO:0005575,GO:0005622,GO:0005623,GO:0005737,GO:0005829,GO:0006082,GO:0006520,GO:0006528,GO:0006530,GO:0006807,GO:0008150,GO:0008152,GO:0009056,GO:0009063,GO:0009064,GO:0009065,GO:0009066,GO:0009068,GO:0009987,GO:0016054,GO:0016787,GO:0016810,GO:0016811,GO:0019752,GO:0032787,GO:0033345,GO:0034641,GO:0042802,GO:0043436,GO:0043603,GO:0044237,GO:…	3.5.1.1	ko:K01424	ko00250,ko00460,ko01100,ko01110,map00250,map00460,map01100,map01110		R00485	RC00010,RC02798	ko00000,ko00001,ko01000			iECO103_1326.ECO103_1961,iSF_1195.SF1456,iS_1188.S1571,iYL1228.KPN_01203	Bacteria	1JCWJ@118969,1MWIR@1224,1RMUB@1236,COG0252@1,COG0252@2	NA|NA|NA	EJ	Asparaginase
B0B39_12230_1	661367.LLO_0189	3.6e-157	560.8	Legionellales													Bacteria	1JDW7@118969,1QB3V@1224,1T6MQ@1236,2ANSR@1,31DST@2	NA|NA|NA
B0B39_12235_1	661367.LLO_0190	6.2e-244	849.7	Legionellales	glmU		2.3.1.157,2.7.7.23	ko:K04042	ko00520,ko01100,ko01130,map00520,map01100,map01130	M00362	R00416,R05332	RC00002,RC00004,RC00166	ko00000,ko00001,ko00002,ko01000				Bacteria	1JC4J@118969,1MUPH@1224,1RNKE@1236,COG1207@1,COG1207@2	NA|NA|NA	M	Catalyzes the last two sequential reactions in the de novo biosynthetic pathway for UDP-N-acetylglucosamine (UDP- GlcNAc). The C-terminal domain catalyzes the transfer of acetyl group from acetyl coenzyme A to glucosamine-1-phosphate (GlcN-1-P) to produce N-acetylglucosamine-1-phosphate (GlcNAc-1-P), which is converted into UDP-GlcNAc by the transfer of uridine 5- monophosphate (from uridine 5-tr…
B0B39_12240_1	661367.LLO_0191	1.6e-233	815.1	Legionellales				ko:K09125					ko00000				Bacteria	1JCJU@118969,1RAM9@1224,1SFJ7@1236,COG1738@1,COG1738@2	NA|NA|NA	S	Putative vitamin uptake transporter
B0B39_12245_1	661367.LLO_0192	0.0	1147.1	Legionellales													Bacteria	1JDGG@118969,1QJ92@1224,1TH7G@1236,2AVM6@1,31MDX@2	NA|NA|NA
B0B39_12250_1	661367.LLO_0193	4.7e-162	577.0	Legionellales													Bacteria	1JDYH@118969,1MXG4@1224,1S2DJ@1236,28JXP@1,2Z9N4@2	NA|NA|NA	S	Permuted papain-like amidase enzyme, YaeF/YiiX, C92 family
B0B39_12255_1	661367.LLO_0194	4.5e-117	427.2	Legionellales	nth	GO:0000702,GO:0000703,GO:0003674,GO:0003824,GO:0003906,GO:0005488,GO:0006139,GO:0006259,GO:0006281,GO:0006284,GO:0006285,GO:0006725,GO:0006807,GO:0006950,GO:0006974,GO:0008150,GO:0008152,GO:0009314,GO:0009411,GO:0009416,GO:0009628,GO:0009987,GO:0016787,GO:0016798,GO:0016799,GO:0019104,GO:0033554,GO:0034641,GO:0034644,GO:0043170,GO:0044237,GO:0044238,GO:0044260,GO:0046483,GO:0048037,GO:0050896,GO:…	4.2.99.18	ko:K10773	ko03410,map03410				ko00000,ko00001,ko01000,ko03400				Bacteria	1JCM5@118969,1MUYQ@1224,1RMHU@1236,COG0177@1,COG0177@2	NA|NA|NA	L	DNA repair enzyme that has both DNA N-glycosylase activity and AP-lyase activity. The DNA N-glycosylase activity releases various damaged pyrimidines from DNA by cleaving the N- glycosidic bond, leaving an AP (apurinic apyrimidinic) site. The AP-lyase activity cleaves the phosphodiester bond 3' to the AP site by a beta-elimination, leaving a 3'-terminal unsaturated sugar and a product with a term…
B0B39_12260_1	661367.LLO_0195	1.4e-94	352.4	Legionellales	rnfB	GO:0003674,GO:0003824,GO:0008150,GO:0008152,GO:0016491,GO:0016651,GO:0055114	1.12.98.1	ko:K00441,ko:K03616	ko00680,ko01100,ko01120,map00680,map01100,map01120		R03025	RC02628	ko00000,ko00001,ko01000				Bacteria	1JD0A@118969,1MUWU@1224,1RNSJ@1236,COG2878@1,COG2878@2	NA|NA|NA	C	Part of a membrane complex involved in electron transport
B0B39_12265_1	661367.LLO_0196	0.0	1155.2	Legionellales	metG	GO:0003674,GO:0003824,GO:0004812,GO:0004825,GO:0005488,GO:0005575,GO:0005622,GO:0005623,GO:0005737,GO:0005829,GO:0006082,GO:0006139,GO:0006399,GO:0006412,GO:0006418,GO:0006431,GO:0006518,GO:0006520,GO:0006725,GO:0006807,GO:0008150,GO:0008152,GO:0008270,GO:0009058,GO:0009059,GO:0009987,GO:0010467,GO:0016070,GO:0016874,GO:0016875,GO:0019538,GO:0019752,GO:0034641,GO:0034645,GO:0034660,GO:0043038,GO:…	6.1.1.10	ko:K01874	ko00450,ko00970,map00450,map00970	M00359,M00360	R03659,R04773	RC00055,RC00523	ko00000,ko00001,ko00002,ko01000,ko01007,ko03016			iEC042_1314.EC042_2346,iECUMN_1333.ECUMN_2446	Bacteria	1JDIM@118969,1MUBY@1224,1RMYM@1236,COG0143@1,COG0143@2	NA|NA|NA	J	Is required not only for elongation of protein synthesis but also for the initiation of all mRNA translation through initiator tRNA(fMet) aminoacylation
B0B39_12270_1	661367.LLO_0197	1.8e-114	418.7	Legionellales													Bacteria	1JEZX@118969,1QBMN@1224,1T777@1236,2A1E2@1,30PMB@2	NA|NA|NA
B0B39_12275_1	661367.LLO_0198	3.7e-125	454.1	Legionellales	queC		6.3.4.20	ko:K06920	ko00790,ko01100,map00790,map01100		R09978	RC00959	ko00000,ko00001,ko01000,ko03016			iAF987.Gmet_3075	Bacteria	1JC8U@118969,1MU5V@1224,1RMG9@1236,COG0603@1,COG0603@2	NA|NA|NA	F	Catalyzes the ATP-dependent conversion of 7-carboxy-7- deazaguanine (CDG) to 7-cyano-7-deazaguanine (preQ(0))
B0B39_12280_1	661367.LLO_0199	6.5e-273	946.0	Legionellales	algA		2.7.7.13,5.3.1.8	ko:K00971,ko:K16011	ko00051,ko00520,ko01100,ko01110,ko01130,ko02025,map00051,map00520,map01100,map01110,map01130,map02025	M00114,M00361,M00362	R00885,R01819	RC00002,RC00376	ko00000,ko00001,ko00002,ko01000				Bacteria	1JCV5@118969,1MV39@1224,1RNQI@1236,COG0662@1,COG0662@2,COG0836@1,COG0836@2	NA|NA|NA	GM	Belongs to the mannose-6-phosphate isomerase type 2 family
B0B39_12285_1	661367.LLO_0200	0.0	1406.0	Legionellales													Bacteria	1JCAF@118969,1PCFR@1224,1SXG9@1236,2AUD2@1,30MUW@2	NA|NA|NA
B0B39_12290_1	661367.LLO_0201	2.3e-147	528.1	Legionellales	rna	GO:0005575,GO:0005622,GO:0005623,GO:0005737,GO:0006139,GO:0006401,GO:0006725,GO:0006807,GO:0008150,GO:0008152,GO:0009056,GO:0009057,GO:0009987,GO:0016070,GO:0019439,GO:0030288,GO:0030313,GO:0031975,GO:0034641,GO:0034655,GO:0042597,GO:0043170,GO:0044237,GO:0044238,GO:0044248,GO:0044260,GO:0044265,GO:0044270,GO:0044424,GO:0044464,GO:0046483,GO:0046700,GO:0071704,GO:0090304,GO:1901360,GO:1901361,GO:…	3.1.27.1,3.1.27.6	ko:K01166,ko:K01169					ko00000,ko01000,ko03016				Bacteria	1JDTJ@118969,1NRPM@1224,1SI2M@1236,COG3719@1,COG3719@2	NA|NA|NA	J	Ribonuclease T2 family
B0B39_12295_1	661367.LLO_0202	4e-101	374.8	Legionellales													Bacteria	1JCT7@118969,1QSUI@1224,1SU60@1236,297DQ@1,2ZUM7@2	NA|NA|NA
B0B39_12300_1	661367.LLO_0203	2.3e-150	538.1	Legionellales			3.1.1.1	ko:K03928					ko00000,ko01000				Bacteria	1JCK5@118969,1MVZP@1224,1S1Y0@1236,COG1647@1,COG1647@2	NA|NA|NA	S	Uncharacterised protein family (UPF0227)
B0B39_12305_1	661367.LLO_0204	1e-94	353.2	Legionellales													Bacteria	1JFCR@118969,1QBVT@1224,1T7GK@1236,2APGN@1,31EJG@2	NA|NA|NA
B0B39_12310_1	661367.LLO_0205	4.6e-188	663.7	Legionellales	guaC		1.1.1.205,1.7.1.7	ko:K00088,ko:K00364	ko00230,ko00983,ko01100,ko01110,map00230,map00983,map01100,map01110	M00050	R01130,R01134,R08240	RC00143,RC00457,RC02207	ko00000,ko00001,ko00002,ko01000,ko04147			iSB619.SA_RS06660	Bacteria	1JDUY@118969,1MUJM@1224,1RPZY@1236,COG0516@1,COG0516@2	NA|NA|NA	F	IMP dehydrogenase / GMP reductase domain
B0B39_12315_1	661367.LLO_0206	5.4e-272	943.0	Legionellales	phoH			ko:K07175					ko00000				Bacteria	1JD3G@118969,1MUX1@1224,1RMQN@1236,COG1875@1,COG1875@2	NA|NA|NA	T	Large family of predicted nucleotide-binding domains
B0B39_12320_1	661367.LLO_0207	6.8e-83	313.2	Legionellales	bcp	GO:0003674,GO:0003824,GO:0004601,GO:0005575,GO:0005622,GO:0005623,GO:0005634,GO:0006950,GO:0006979,GO:0008150,GO:0008152,GO:0008379,GO:0009636,GO:0009987,GO:0016209,GO:0016491,GO:0016684,GO:0019725,GO:0033554,GO:0034599,GO:0042221,GO:0042592,GO:0043226,GO:0043227,GO:0043229,GO:0043231,GO:0044424,GO:0044464,GO:0045454,GO:0050789,GO:0050794,GO:0050896,GO:0051716,GO:0051920,GO:0055114,GO:0065007,GO:…	1.11.1.15	ko:K03564					ko00000,ko01000				Bacteria	1JE9E@118969,1RD4R@1224,1RQ7F@1236,COG1225@1,COG1225@2	NA|NA|NA	O	bacterioferritin comigratory protein
B0B39_12325_1	661367.LLO_0208	6.1e-82	310.1	Legionellales	smpB	GO:0003674,GO:0003676,GO:0003723,GO:0005488,GO:0005575,GO:0005622,GO:0005623,GO:0005737,GO:0005829,GO:0006464,GO:0006807,GO:0008150,GO:0008152,GO:0009987,GO:0019538,GO:0036211,GO:0043170,GO:0043412,GO:0044237,GO:0044238,GO:0044260,GO:0044267,GO:0044424,GO:0044444,GO:0044464,GO:0070930,GO:0071704,GO:0097159,GO:1901363,GO:1901564		ko:K03664					ko00000				Bacteria	1JD53@118969,1RDFP@1224,1S3PT@1236,COG0691@1,COG0691@2	NA|NA|NA	J	Required for rescue of stalled ribosomes mediated by trans-translation. Binds to transfer-messenger RNA (tmRNA), required for stable association of tmRNA with ribosomes. tmRNA and SmpB together mimic tRNA shape, replacing the anticodon stem-loop with SmpB. tmRNA is encoded by the ssrA gene
B0B39_12330_1	661367.LLO_0209	3.3e-146	524.2	Legionellales	yceA			ko:K07146					ko00000				Bacteria	1JCM2@118969,1MUFV@1224,1RNNU@1236,COG1054@1,COG1054@2	NA|NA|NA	S	Rhodanese Homology Domain
B0B39_12340_1	661367.LLO_0210	3e-256	890.6	Legionellales	plaC												Bacteria	1JCZ5@118969,1NPZ7@1224,1SF9R@1236,COG3240@1,COG3240@2	NA|NA|NA	I	GDSL-like Lipase/Acylhydrolase
B0B39_12345_1	661367.LLO_0211	0.0	1172.5	Legionellales	glmS	GO:0003674,GO:0003824,GO:0004360,GO:0005575,GO:0005622,GO:0005623,GO:0005737,GO:0005829,GO:0006002,GO:0006040,GO:0006047,GO:0006048,GO:0006139,GO:0006464,GO:0006486,GO:0006487,GO:0006725,GO:0006793,GO:0006796,GO:0006807,GO:0008150,GO:0008152,GO:0008483,GO:0009058,GO:0009059,GO:0009100,GO:0009101,GO:0009225,GO:0009226,GO:0009987,GO:0016740,GO:0016769,GO:0018130,GO:0019438,GO:0019538,GO:0019637,GO:…	2.6.1.16	ko:K00820	ko00250,ko00520,ko01100,ko01130,ko04931,map00250,map00520,map01100,map01130,map04931		R00768	RC00010,RC00163,RC02752	ko00000,ko00001,ko01000,ko01002			iE2348C_1286.E2348C_4039,iEC042_1314.EC042_4115,iECIAI39_1322.ECIAI39_4333,iECNA114_1301.ECNA114_3878,iECOK1_1307.ECOK1_4178,iECSF_1327.ECSF_3577,iECUMN_1333.ECUMN_4259,iEcSMS35_1347.EcSMS35_4097,iLF82_1304.LF82_0844,iNRG857_1313.NRG857_18570,iSFV_1184.SFV_3755,iSF_1195.SF3809,iSFxv_1172.SFxv_4151,iS_1188.S3959,iUMN146_1321.UM146_18835,iUTI89_1310.UTI89_C4281	Bacteria	1JDXW@118969,1MW4K@1224,1RMVN@1236,COG0449@1,COG0449@2	NA|NA|NA	M	Catalyzes the first step in hexosamine metabolism, converting fructose-6P into glucosamine-6P using glutamine as a nitrogen source
B0B39_12350_1	661367.LLO_0212	0.0	1444.9	Legionellales	yhgF	GO:0005575,GO:0005622,GO:0005623,GO:0005737,GO:0005829,GO:0008150,GO:0009314,GO:0009628,GO:0010212,GO:0044424,GO:0044444,GO:0044464,GO:0050896		ko:K06959					ko00000				Bacteria	1JD6Q@118969,1MUA7@1224,1RMNH@1236,COG2183@1,COG2183@2	NA|NA|NA	K	Tex-like protein N-terminal domain
B0B39_12355_1	661367.LLO_0213	2.4e-65	254.6	Legionellales	yciA			ko:K10806	ko01040,map01040				ko00000,ko00001,ko01000,ko01004				Bacteria	1JEJ7@118969,1MZAZ@1224,1SA9N@1236,COG1607@1,COG1607@2	NA|NA|NA	I	Thioesterase superfamily
B0B39_12360_1	661367.LLO_0214	0.0	1080.9	Legionellales				ko:K07039					ko00000				Bacteria	1JGQ5@118969,1QU57@1224,1T4Z3@1236,COG3318@1,COG3318@2	NA|NA|NA	S	Belongs to the UPF0149 family
B0B39_12365_1	661367.LLO_0215	6.8e-110	403.3	Legionellales	ribE	GO:0003674,GO:0003824,GO:0004746,GO:0005575,GO:0005622,GO:0005623,GO:0005737,GO:0005829,GO:0006766,GO:0006767,GO:0006771,GO:0006807,GO:0008150,GO:0008152,GO:0009058,GO:0009110,GO:0009231,GO:0009987,GO:0016740,GO:0016765,GO:0017144,GO:0018130,GO:0034641,GO:0042364,GO:0042726,GO:0042727,GO:0044237,GO:0044249,GO:0044271,GO:0044281,GO:0044283,GO:0044424,GO:0044444,GO:0044464,GO:0046483,GO:0071704,GO:…	2.5.1.9,3.5.4.25,4.1.99.12	ko:K00793,ko:K02858,ko:K14652	ko00740,ko00790,ko01100,ko01110,map00740,map00790,map01100,map01110	M00125,M00840	R00066,R00425,R07281	RC00293,RC00958,RC00960,RC01792,RC01815,RC02504	ko00000,ko00001,ko00002,ko01000			iSB619.SA_RS08950	Bacteria	1JD4B@118969,1MUMB@1224,1RMSY@1236,COG0307@1,COG0307@2	NA|NA|NA	H	Lumazine binding domain
B0B39_12370_1	661367.LLO_0216	2.8e-235	820.8	Legionellales	clcA_2			ko:K03281					ko00000	2.A.49			Bacteria	1JDFR@118969,1MV4K@1224,1RRYV@1236,COG0038@1,COG0038@2	NA|NA|NA	P	Voltage gated chloride channel
B0B39_12375_1	661367.LLO_0217	1.4e-209	735.3	Legionellales	wecB		5.1.3.14	ko:K01791	ko00520,ko01100,ko05111,map00520,map01100,map05111	M00362	R00420	RC00290	ko00000,ko00001,ko00002,ko01000,ko01005				Bacteria	1JDQS@118969,1MWZN@1224,1RPNC@1236,COG0381@1,COG0381@2	NA|NA|NA	G	UDP-N-acetylglucosamine 2-epimerase
B0B39_12380_1	661367.LLO_0218	0.0	1316.6	Legionellales													Bacteria	1JFM4@118969,1NENF@1224,1T7NV@1236,2F1D6@1,33UDY@2	NA|NA|NA
B0B39_12385_1	661367.LLO_0219	1.3e-218	765.4	Legionellales	rfbG		4.2.1.45	ko:K01709	ko00520,map00520		R02426	RC00402	ko00000,ko00001,ko01000				Bacteria	1JDZG@118969,1MV73@1224,1RMKK@1236,COG0451@1,COG0451@2	NA|NA|NA	GM	Polysaccharide biosynthesis protein
B0B39_12390_1	661367.LLO_0220	5.8e-151	540.0	Legionellales	rfbF		2.7.7.33	ko:K00978	ko00500,ko00520,ko01100,map00500,map00520,map01100		R00956	RC00002	ko00000,ko00001,ko01000				Bacteria	1JDS7@118969,1MUYJ@1224,1RNWP@1236,COG1208@1,COG1208@2	NA|NA|NA	JM	Nucleotidyl transferase
B0B39_12395_1	661367.LLO_0221	1.4e-87	328.9	Legionellales			2.4.1.83	ko:K00721	ko00510,ko01100,map00510,map01100		R01009	RC00005	ko00000,ko00001,ko01000,ko01003		GT2		Bacteria	1JFCZ@118969,1PIY4@1224,1T7GR@1236,COG2246@1,COG2246@2	NA|NA|NA	S	GtrA-like protein
B0B39_12400_1	661367.LLO_0222	5.4e-138	496.9	Gammaproteobacteria			2.1.1.243	ko:K16215					ko00000,ko01000				Bacteria	1R42G@1224,1SB2Y@1236,COG0500@1,COG2226@2	NA|NA|NA	Q	Methyltransferase domain
B0B39_12405_1	661367.LLO_0223	6.2e-182	643.3	Legionellales				ko:K20534					ko00000,ko01000,ko01005,ko02000	4.D.2.1.9	GT2		Bacteria	1JEVK@118969,1MWE5@1224,1SM5X@1236,COG0463@1,COG0463@2	NA|NA|NA	M	Glycosyl transferase family 2
B0B39_12410_1	661367.LLO_0224	5.4e-250	869.8	Legionellales	eryBIII			ko:K13317	ko00523,ko01130,map00523,map01130	M00798	R08933	RC00003,RC01404	ko00000,ko00001,ko00002,ko01000				Bacteria	1JEQS@118969,1QU62@1224,1T2QC@1236,COG2227@1,COG2227@2	NA|NA|NA	H	Putative zinc binding domain
B0B39_12415_1	661367.LLO_0225	2.1e-213	748.0	Bacteria	bvdR		1.3.1.24	ko:K00214	ko00860,ko01100,ko01110,map00860,map01100,map01110		R02391,R02393	RC01983	ko00000,ko00001,ko01000				Bacteria	COG0673@1,COG0673@2	NA|NA|NA	S	inositol 2-dehydrogenase activity
B0B39_12420_1	661367.LLO_0226	0.0	1264.6	Legionellales		GO:0000271,GO:0005575,GO:0005975,GO:0005976,GO:0006629,GO:0008150,GO:0008152,GO:0008610,GO:0008653,GO:0009058,GO:0009059,GO:0009103,GO:0009987,GO:0016020,GO:0016051,GO:0033692,GO:0034637,GO:0034645,GO:0043170,GO:0044237,GO:0044238,GO:0044249,GO:0044255,GO:0044260,GO:0044262,GO:0044264,GO:0071704,GO:1901135,GO:1901137,GO:1901576,GO:1903509											Bacteria	1JDA8@118969,1MV2W@1224,1RQS2@1236,COG1835@1,COG1835@2	NA|NA|NA	I	Acyltransferase family
B0B39_12425_1	661367.LLO_0227	3.1e-149	535.0	Legionellales	wzxE	GO:0005575,GO:0005623,GO:0005886,GO:0016020,GO:0044464,GO:0071944		ko:K03328,ko:K16693					ko00000,ko02000	2.A.66.2,2.A.66.2.3		iSDY_1059.SDY_3956	Bacteria	1JE54@118969,1MV5E@1224,1RP0A@1236,COG2244@1,COG2244@2	NA|NA|NA	U	Polysaccharide biosynthesis protein
B0B39_12430_1	997884.HMPREF1068_03310	1.2e-116	426.8	Bacteroidetes	hyaD												Bacteria	4P0I4@976,COG0463@1,COG0463@2	NA|NA|NA	M	Glycosyl transferase family 2
B0B39_12435_1	1408445.JHXP01000006_gene129	1.2e-160	573.2	Legionellales													Bacteria	1JEJK@118969,1P11W@1224,1SSPC@1236,2FBYH@1,3442U@2	NA|NA|NA
B0B39_12440_1	661367.LLO_0232	1.4e-206	725.3	Gammaproteobacteria	wbbK	GO:0000271,GO:0003674,GO:0003824,GO:0005975,GO:0005976,GO:0006073,GO:0008150,GO:0008152,GO:0009058,GO:0009059,GO:0009250,GO:0009987,GO:0016051,GO:0016740,GO:0016757,GO:0033692,GO:0034637,GO:0034645,GO:0043170,GO:0044042,GO:0044237,GO:0044238,GO:0044249,GO:0044260,GO:0044262,GO:0044264,GO:0071704,GO:1901576											Bacteria	1RASH@1224,1S3DI@1236,COG0438@1,COG0438@2	NA|NA|NA	M	May be a glycosyltransferase involved in the transfer of UDP-GalF and UDP-glucose
B0B39_12445_1	661367.LLO_0233	6.5e-218	763.1	Legionellales	wbwI												Bacteria	1JFEU@118969,1N2Z2@1224,1RZ6H@1236,COG1835@1,COG1835@2	NA|NA|NA	I	Acyltransferase family
B0B39_12450_1	661367.LLO_0234	1.4e-231	808.5	Legionellales	cps4F												Bacteria	1JDCS@118969,1MY5T@1224,1RS9J@1236,COG0438@1,COG0438@2	NA|NA|NA	M	Glycosyl transferase 4-like domain
B0B39_12455_1	661367.LLO_0235	2.4e-164	584.7	Legionellales	rfbD		1.1.1.133	ko:K00067	ko00521,ko00523,ko01130,map00521,map00523,map01130	M00793	R02777	RC00182	ko00000,ko00001,ko00002,ko01000				Bacteria	1JDW5@118969,1MUXM@1224,1RSNZ@1236,COG1091@1,COG1091@2	NA|NA|NA	M	Catalyzes the reduction of dTDP-6-deoxy-L-lyxo-4- hexulose to yield dTDP-L-rhamnose
B0B39_12460_1	661367.LLO_0236	3e-187	661.0	Legionellales	capD		4.2.1.115,5.1.3.2	ko:K15894,ko:K17716	ko00052,ko00520,ko01100,map00052,map00520,map01100	M00362	R00291,R09697	RC00289,RC02609	ko00000,ko00001,ko00002,ko01000				Bacteria	1JE6N@118969,1MWKY@1224,1RNQ2@1236,COG1086@1,COG1086@2	NA|NA|NA	GM	NAD(P)H-binding
B0B39_12465_1	661367.LLO_0237	3.1e-289	1000.3	Legionellales			1.3.99.38	ko:K21401					ko00000,ko01000				Bacteria	1JFZ1@118969,1MXQY@1224,1SEJ8@1236,COG0644@1,COG0644@2	NA|NA|NA	C	Tryptophan halogenase
B0B39_12470_1	661367.LLO_0238	2.5e-197	694.5	Legionellales	fni	GO:0003674,GO:0003824,GO:0004452,GO:0006629,GO:0006720,GO:0008150,GO:0008152,GO:0008299,GO:0008610,GO:0009058,GO:0009987,GO:0016853,GO:0016860,GO:0016863,GO:0044237,GO:0044238,GO:0044249,GO:0044255,GO:0071704,GO:1901576	1.1.1.88,5.3.3.2	ko:K00054,ko:K01823	ko00900,ko01100,ko01110,ko01130,map00900,map01100,map01110,map01130	M00095,M00096,M00364,M00365,M00366,M00367	R01123,R02081	RC00004,RC00455,RC00644	ko00000,ko00001,ko00002,ko01000				Bacteria	1JDKW@118969,1N6KI@1224,1RP1W@1236,COG1304@1,COG1304@2	NA|NA|NA	F	Involved in the biosynthesis of isoprenoids. Catalyzes the 1,3-allylic rearrangement of the homoallylic substrate isopentenyl (IPP) to its allylic isomer, dimethylallyl diphosphate (DMAPP)
B0B39_12475_1	661367.LLO_0239	4e-101	374.0	Legionellales	yieF			ko:K19784					ko00000				Bacteria	1JDG0@118969,1RAFI@1224,1S3MG@1236,COG0431@1,COG0431@2	NA|NA|NA	S	Flavodoxin-like fold
B0B39_12480_1	661367.LLO_0240	2.1e-31	141.0	Legionellales	cspC			ko:K03704					ko00000,ko03000				Bacteria	1JF3G@118969,1N6Q5@1224,1SCA7@1236,COG1278@1,COG1278@2	NA|NA|NA	K	'Cold-shock' DNA-binding domain
B0B39_12485_1	661367.LLO_0241	2.6e-250	870.9	Legionellales	mdtD	GO:0003674,GO:0005215,GO:0005575,GO:0005623,GO:0005886,GO:0005887,GO:0006810,GO:0008150,GO:0016020,GO:0016021,GO:0022857,GO:0031224,GO:0031226,GO:0044425,GO:0044459,GO:0044464,GO:0051179,GO:0051234,GO:0055085,GO:0071944		ko:K18326	ko02020,map02020				ko00000,ko00001,ko02000	2.A.1.3.26			Bacteria	1JDPN@118969,1MUDA@1224,1RP1M@1236,COG0477@1,COG2814@2	NA|NA|NA	EGP	Major facilitator Superfamily
B0B39_12490_1	661367.LLO_0242	0.0	1330.5	Legionellales	rep	GO:0003674,GO:0003678,GO:0003824,GO:0004003,GO:0004386,GO:0006139,GO:0006259,GO:0006260,GO:0006261,GO:0006268,GO:0006725,GO:0006807,GO:0006996,GO:0007049,GO:0008026,GO:0008094,GO:0008150,GO:0008152,GO:0009058,GO:0009059,GO:0009314,GO:0009628,GO:0009987,GO:0016043,GO:0016462,GO:0016787,GO:0016817,GO:0016818,GO:0016887,GO:0017111,GO:0022402,GO:0032392,GO:0032508,GO:0034641,GO:0034645,GO:0042623,GO:…	3.6.4.12	ko:K03656,ko:K03657	ko03420,ko03430,map03420,map03430				ko00000,ko00001,ko01000,ko03400				Bacteria	1JC43@118969,1MU0G@1224,1RNJI@1236,COG0210@1,COG0210@2	NA|NA|NA	L	it can initiate unwinding at a nick in the DNA. It binds to the single-stranded DNA and acts in a progressive fashion along the DNA in the 3' to 5' direction
B0B39_12495_1	661367.LLO_0244	2.3e-156	558.1	Legionellales	hslO	GO:0003674,GO:0005488,GO:0005515,GO:0005575,GO:0005622,GO:0005623,GO:0005737,GO:0005829,GO:0006457,GO:0006950,GO:0006979,GO:0008150,GO:0008270,GO:0009266,GO:0009408,GO:0009628,GO:0009987,GO:0031647,GO:0036506,GO:0042026,GO:0042802,GO:0043167,GO:0043169,GO:0044183,GO:0044424,GO:0044444,GO:0044464,GO:0046872,GO:0046914,GO:0050896,GO:0065007,GO:0065008		ko:K04083					ko00000,ko03110				Bacteria	1JC4P@118969,1MUMU@1224,1RMP3@1236,COG1281@1,COG1281@2	NA|NA|NA	O	Redox regulated molecular chaperone. Protects both thermally unfolding and oxidatively damaged proteins from irreversible aggregation. Plays an important role in the bacterial defense system toward oxidative stress
B0B39_12500_1	661367.LLO_0245	0.0	1437.9	Legionellales													Bacteria	1JEDE@118969,1QBBC@1224,1T6W0@1236,2AP0E@1,31E1H@2	NA|NA|NA
B0B39_12505_1	661367.LLO_0246	5.2e-53	213.4	Legionellales													Bacteria	1JFCM@118969,1R1DZ@1224,1T4ZB@1236,29XZY@1,30JSU@2	NA|NA|NA	S	Ankyrin repeats (3 copies)
B0B39_12510_1	661367.LLO_0247	4e-147	527.3	Legionellales													Bacteria	1JCK8@118969,1PCKC@1224,1SXNG@1236,2A4E7@1,30T01@2	NA|NA|NA	S	Caleosin related protein
B0B39_12515_1	661367.LLO_0248	1.1e-86	325.9	Legionellales													Bacteria	1JEBD@118969,1N5CW@1224,1S8Y5@1236,2E05E@1,32VTR@2	NA|NA|NA
B0B39_12520_1	661367.LLO_0249	0.0	1201.4	Legionellales	typA	GO:0000027,GO:0005575,GO:0005622,GO:0005623,GO:0005737,GO:0005829,GO:0006950,GO:0006996,GO:0008150,GO:0009266,GO:0009408,GO:0009409,GO:0009628,GO:0009987,GO:0016043,GO:0022607,GO:0022613,GO:0022618,GO:0034622,GO:0042254,GO:0042255,GO:0042273,GO:0043933,GO:0044085,GO:0044424,GO:0044444,GO:0044464,GO:0050896,GO:0065003,GO:0070925,GO:0071826,GO:0071840		ko:K06207					ko00000				Bacteria	1JD7E@118969,1MV5Q@1224,1RMJB@1236,COG1217@1,COG1217@2	NA|NA|NA	T	Elongation factor G C-terminus
B0B39_12525_1	661367.LLO_0250	5.4e-167	593.6	Legionellales	nadK	GO:0000166,GO:0003674,GO:0003824,GO:0003951,GO:0005488,GO:0005524,GO:0005575,GO:0005622,GO:0005623,GO:0005737,GO:0005829,GO:0006139,GO:0006725,GO:0006732,GO:0006733,GO:0006739,GO:0006741,GO:0006753,GO:0006766,GO:0006767,GO:0006769,GO:0006793,GO:0006796,GO:0006807,GO:0008144,GO:0008150,GO:0008152,GO:0008976,GO:0009058,GO:0009108,GO:0009117,GO:0009165,GO:0009820,GO:0009987,GO:0016301,GO:0016310,GO:…	2.7.1.23	ko:K00858	ko00760,ko01100,map00760,map01100		R00104	RC00002,RC00078	ko00000,ko00001,ko01000			iEcSMS35_1347.EcSMS35_2767,iHN637.CLJU_RS05480,iLJ478.TM1733,iSB619.SA_RS04895	Bacteria	1JDU4@118969,1MUBC@1224,1RP84@1236,COG0061@1,COG0061@2	NA|NA|NA	F	Involved in the regulation of the intracellular balance of NAD and NADP, and is a key enzyme in the biosynthesis of NADP. Catalyzes specifically the phosphorylation on 2'-hydroxyl of the adenosine moiety of NAD to yield NADP
B0B39_12530_1	661367.LLO_0251	2.5e-247	861.3	Legionellales	recN	GO:0000724,GO:0000725,GO:0005575,GO:0005622,GO:0005623,GO:0006139,GO:0006259,GO:0006281,GO:0006302,GO:0006310,GO:0006725,GO:0006807,GO:0006950,GO:0006974,GO:0007154,GO:0008150,GO:0008152,GO:0009295,GO:0009314,GO:0009432,GO:0009605,GO:0009628,GO:0009987,GO:0009991,GO:0031668,GO:0033554,GO:0034641,GO:0043170,GO:0043226,GO:0043228,GO:0043229,GO:0043232,GO:0043590,GO:0044237,GO:0044238,GO:0044260,GO:…		ko:K03631					ko00000,ko03400				Bacteria	1JE11@118969,1MUNP@1224,1RNPZ@1236,COG0497@1,COG0497@2	NA|NA|NA	L	May be involved in recombinational repair of damaged DNA
B0B39_12535_1	1408445.JHXP01000006_gene152	1.4e-115	422.5	Legionellales													Bacteria	1JFW0@118969,1QFIQ@1224,1TCTB@1236,2ASEU@1,31HUK@2	NA|NA|NA
B0B39_12540_1	661367.LLO_0253	1.1e-275	955.3	Legionellales													Bacteria	1JFW0@118969,1QFIQ@1224,1TCTB@1236,2ASEU@1,31HUK@2	NA|NA|NA
B0B39_12545_1	661367.LLO_0254	0.0	1257.3	Legionellales													Bacteria	1JD4T@118969,1NYC9@1224,1SQ5F@1236,2F7KG@1,34012@2	NA|NA|NA
B0B39_12550_1	661367.LLO_0255	1.2e-227	795.4	Legionellales			3.4.11.10	ko:K05994					ko00000,ko01000,ko01002				Bacteria	1JCAN@118969,1MXJC@1224,1RQV2@1236,COG2234@1,COG2234@2	NA|NA|NA	S	Peptidase family M28
B0B39_12555_1	661367.LLO_0256	1.5e-304	1051.2	Legionellales	spoVR	GO:0006950,GO:0006974,GO:0008150,GO:0009987,GO:0033554,GO:0050896,GO:0051716		ko:K06415					ko00000				Bacteria	1JCJ1@118969,1MW6U@1224,1RPU2@1236,COG2719@1,COG2719@2	NA|NA|NA	S	SpoVR like protein
B0B39_12560_1	661367.LLO_0257	2.6e-225	787.7	Legionellales	yhbH			ko:K09786					ko00000				Bacteria	1JCY7@118969,1MWQM@1224,1RQWC@1236,COG2718@1,COG2718@2	NA|NA|NA	S	Belongs to the UPF0229 family
B0B39_12565_1	661367.LLO_0258	0.0	1293.5	Legionellales	prkA	GO:0003674,GO:0003824,GO:0004672,GO:0006464,GO:0006468,GO:0006793,GO:0006796,GO:0006807,GO:0006950,GO:0006995,GO:0007154,GO:0008150,GO:0008152,GO:0009267,GO:0009605,GO:0009987,GO:0009991,GO:0016301,GO:0016310,GO:0016740,GO:0016772,GO:0016773,GO:0019538,GO:0031667,GO:0031668,GO:0031669,GO:0033554,GO:0036211,GO:0042594,GO:0043170,GO:0043412,GO:0043562,GO:0044237,GO:0044238,GO:0044260,GO:0044267,GO:…		ko:K07180					ko00000				Bacteria	1JDQI@118969,1MVW7@1224,1RNFJ@1236,COG2766@1,COG2766@2	NA|NA|NA	T	PrkA AAA domain
B0B39_12570_1	661367.LLO_0259	0.0	1766.9	Legionellales	pepN	GO:0003674,GO:0003824,GO:0004177,GO:0005488,GO:0005515,GO:0005575,GO:0005622,GO:0005623,GO:0005737,GO:0005886,GO:0006508,GO:0006518,GO:0006807,GO:0008150,GO:0008152,GO:0008233,GO:0008235,GO:0008237,GO:0008238,GO:0008270,GO:0009056,GO:0009987,GO:0016020,GO:0016787,GO:0019538,GO:0033218,GO:0034641,GO:0042277,GO:0042802,GO:0043167,GO:0043169,GO:0043170,GO:0043171,GO:0043603,GO:0044237,GO:0044238,GO:…	3.4.11.2	ko:K01256	ko00480,ko01100,map00480,map01100		R00899,R04951	RC00096,RC00141	ko00000,ko00001,ko01000,ko01002			iECIAI1_1343.ECIAI1_0973,iECO103_1326.ECO103_0977,iECP_1309.ECP_0944,iECSE_1348.ECSE_0993,iECW_1372.ECW_m1042,iEKO11_1354.EKO11_2898,iWFL_1372.ECW_m1042	Bacteria	1JDNQ@118969,1MUCI@1224,1RMA7@1236,COG0308@1,COG0308@2	NA|NA|NA	E	Domain of unknown function (DUF3458_C) ARM repeats
B0B39_12575_1	661367.LLO_0260	3.8e-63	247.3	Legionellales	mazG		3.6.1.66	ko:K02428	ko00230,map00230		R00426,R00720,R01855,R02100,R02720,R03531	RC00002	ko00000,ko00001,ko01000				Bacteria	1JERW@118969,1QBH4@1224,1T72C@1236,COG1694@1,COG1694@2	NA|NA|NA	S	MazG nucleotide pyrophosphohydrolase domain
B0B39_12580_1	661367.LLO_0261	1.1e-110	406.0	Legionellales				ko:K10914	ko02020,ko02024,ko02025,ko02026,ko05111,map02020,map02024,map02025,map02026,map05111				ko00000,ko00001,ko03000				Bacteria	1JE2A@118969,1MYT2@1224,1T6R5@1236,COG0664@1,COG0664@2	NA|NA|NA	T	Cyclic nucleotide-monophosphate binding domain
B0B39_12585_1	661367.LLO_0262	2.3e-150	538.1	Legionellales	aroE	GO:0000166,GO:0003674,GO:0003824,GO:0004764,GO:0005488,GO:0005575,GO:0005622,GO:0005623,GO:0005737,GO:0005829,GO:0006082,GO:0008150,GO:0008152,GO:0009058,GO:0009423,GO:0009987,GO:0016053,GO:0016491,GO:0016614,GO:0016616,GO:0019632,GO:0019752,GO:0032787,GO:0036094,GO:0043436,GO:0043648,GO:0043650,GO:0044237,GO:0044249,GO:0044281,GO:0044283,GO:0044424,GO:0044444,GO:0044464,GO:0046394,GO:0046417,GO:…	1.1.1.25	ko:K00014	ko00400,ko01100,ko01110,ko01130,ko01230,map00400,map01100,map01110,map01130,map01230	M00022	R02413	RC00206	ko00000,ko00001,ko00002,ko01000			iAPECO1_1312.APECO1_3165,iECOK1_1307.ECOK1_3701,iECS88_1305.ECS88_3669,iECUMN_1333.ECUMN_3755,iSBO_1134.SBO_3275,iUMN146_1321.UM146_16315,iUTI89_1310.UTI89_C3726	Bacteria	1JCZF@118969,1MVH4@1224,1RPB7@1236,COG0169@1,COG0169@2	NA|NA|NA	E	Involved in the biosynthesis of the chorismate, which leads to the biosynthesis of aromatic amino acids. Catalyzes the reversible NADPH linked reduction of 3-dehydroshikimate (DHSA) to yield shikimate (SA)
B0B39_12590_1	661367.LLO_0263	4.7e-210	736.9	Legionellales				ko:K07001					ko00000				Bacteria	1JCPS@118969,1PDQ2@1224,1RMWI@1236,COG1752@1,COG1752@2	NA|NA|NA	S	Patatin-like phospholipase
B0B39_12595_1	661367.LLO_0264	1.8e-284	984.6	Legionellales	dtpA	GO:0003674,GO:0005215,GO:0005575,GO:0005623,GO:0005886,GO:0005887,GO:0006810,GO:0006811,GO:0006812,GO:0006855,GO:0006857,GO:0008150,GO:0008324,GO:0015075,GO:0015077,GO:0015078,GO:0015238,GO:0015291,GO:0015293,GO:0015294,GO:0015295,GO:0015318,GO:0015333,GO:0015672,GO:0015833,GO:0015893,GO:0016020,GO:0016021,GO:0022804,GO:0022857,GO:0022890,GO:0031224,GO:0031226,GO:0034220,GO:0035442,GO:0035443,GO:…		ko:K03305					ko00000	2.A.17		iB21_1397.B21_01594,iBWG_1329.BWG_1449,iEC042_1314.EC042_1803,iECBD_1354.ECBD_2009,iECB_1328.ECB_01604,iECDH10B_1368.ECDH10B_1768,iECDH1ME8569_1439.ECDH1ME8569_1578,iECD_1391.ECD_01604,iECH74115_1262.ECH74115_4843,iECSP_1301.ECSP_4476,iECUMN_1333.ECUMN_1925,iECs_1301.ECs4368,iETEC_1333.ETEC_1669,iEcDH1_1363.EcDH1_2006,iEcSMS35_1347.EcSMS35_1565,iEcolC_1368.EcolC_1995,iJO1366.b1634,iUMNK88_1353.UM…	Bacteria	1JCE2@118969,1MW6W@1224,1RM8P@1236,COG3104@1,COG3104@2	NA|NA|NA	U	POT family
B0B39_12605_1	661367.LLO_0266	5.4e-138	496.9	Legionellales				ko:K02030,ko:K09996,ko:K09997	ko02010,map02010	M00229,M00236			ko00000,ko00001,ko00002,ko02000	3.A.1.3,3.A.1.3.3			Bacteria	1JDW3@118969,1QDGA@1224,1T9FU@1236,COG0834@1,COG0834@2	NA|NA|NA	ET	Bacterial extracellular solute-binding proteins, family 3
B0B39_12610_1	661367.LLO_0267	5.2e-218	763.5	Legionellales													Bacteria	1JDYQ@118969,1QTNA@1224,1T8BN@1236,29RGP@1,30CJH@2	NA|NA|NA
B0B39_12615_1	661367.LLO_0268	1.9e-129	468.4	Legionellales	hda	GO:0000166,GO:0003674,GO:0005488,GO:0005515,GO:0005575,GO:0005622,GO:0005623,GO:0005737,GO:0005829,GO:0006139,GO:0006259,GO:0006260,GO:0006261,GO:0006270,GO:0006275,GO:0006725,GO:0006807,GO:0008150,GO:0008152,GO:0008156,GO:0009058,GO:0009059,GO:0009889,GO:0009890,GO:0009892,GO:0009987,GO:0010556,GO:0010558,GO:0010605,GO:0016020,GO:0017076,GO:0019219,GO:0019222,GO:0030174,GO:0030554,GO:0031323,GO:…		ko:K02313,ko:K10763	ko02020,ko04112,map02020,map04112				ko00000,ko00001,ko03032,ko03036				Bacteria	1JCJK@118969,1MVW6@1224,1RPJP@1236,COG0593@1,COG0593@2	NA|NA|NA	L	Belongs to the DnaA family. HdA subfamily
B0B39_12620_1	661367.LLO_0269	1.3e-96	359.0	Legionellales	pgsA-2		2.7.8.41,2.7.8.5	ko:K00995,ko:K08744	ko00564,ko01100,map00564,map01100		R01801,R02030	RC00002,RC00017,RC02795	ko00000,ko00001,ko01000				Bacteria	1JECE@118969,1MZ8B@1224,1SAHT@1236,COG0558@1,COG0558@2	NA|NA|NA	I	Belongs to the CDP-alcohol phosphatidyltransferase class-I family
B0B39_12625_1	661367.LLO_0270	7.9e-42	176.0	Legionellales	yhbY	GO:0000027,GO:0000028,GO:0000966,GO:0000967,GO:0003674,GO:0005488,GO:0005575,GO:0005622,GO:0005623,GO:0005737,GO:0005829,GO:0006139,GO:0006364,GO:0006396,GO:0006725,GO:0006807,GO:0006996,GO:0008150,GO:0008152,GO:0009987,GO:0010467,GO:0016043,GO:0016070,GO:0016072,GO:0022607,GO:0022613,GO:0022618,GO:0034470,GO:0034471,GO:0034622,GO:0034641,GO:0034660,GO:0042254,GO:0042255,GO:0042273,GO:0042274,GO:…		ko:K07574					ko00000,ko03009				Bacteria	1JEYF@118969,1N8K5@1224,1SDIM@1236,COG1534@1,COG1534@2	NA|NA|NA	J	CRS1_YhbY
B0B39_12630_1	661367.LLO_0271	2.8e-111	407.9	Legionellales	ftsJ	GO:0000027,GO:0000154,GO:0000451,GO:0000453,GO:0001510,GO:0003674,GO:0003824,GO:0005575,GO:0005622,GO:0005623,GO:0005737,GO:0005829,GO:0006139,GO:0006364,GO:0006396,GO:0006725,GO:0006807,GO:0006996,GO:0008150,GO:0008152,GO:0008168,GO:0008171,GO:0008173,GO:0008649,GO:0008650,GO:0008757,GO:0009451,GO:0009987,GO:0010467,GO:0016043,GO:0016070,GO:0016072,GO:0016436,GO:0016740,GO:0016741,GO:0022607,GO:…	2.1.1.166	ko:K02427					ko00000,ko01000,ko03009				Bacteria	1JDAN@118969,1MW1C@1224,1RN5M@1236,COG0293@1,COG0293@2	NA|NA|NA	J	Specifically methylates the uridine in position 2552 of 23S rRNA at the 2'-O position of the ribose in the fully assembled 50S ribosomal subunit
B0B39_12635_1	661367.LLO_0272	0.0	1256.5	Legionellales	ftsH	GO:0000166,GO:0003674,GO:0003824,GO:0004175,GO:0004176,GO:0004222,GO:0005488,GO:0005515,GO:0005524,GO:0005575,GO:0005622,GO:0005623,GO:0005737,GO:0005829,GO:0005886,GO:0005887,GO:0006508,GO:0006807,GO:0006950,GO:0006979,GO:0008144,GO:0008150,GO:0008152,GO:0008233,GO:0008237,GO:0008270,GO:0009056,GO:0009057,GO:0010468,GO:0016020,GO:0016021,GO:0016462,GO:0016787,GO:0016817,GO:0016818,GO:0016887,GO:…		ko:K03798		M00742			ko00000,ko00002,ko01000,ko01002,ko03110				Bacteria	1JCN3@118969,1MU6J@1224,1RME8@1236,COG0465@1,COG0465@2	NA|NA|NA	O	Acts as a processive, ATP-dependent zinc metallopeptidase for both cytoplasmic and membrane proteins. Plays a role in the quality control of integral membrane proteins
B0B39_12640_1	661367.LLO_0273	1.4e-148	532.3	Legionellales	folP	GO:0003674,GO:0003824,GO:0004156,GO:0005575,GO:0005622,GO:0005623,GO:0005737,GO:0005829,GO:0006082,GO:0006575,GO:0006725,GO:0006732,GO:0006760,GO:0006766,GO:0006767,GO:0006807,GO:0008150,GO:0008152,GO:0009058,GO:0009108,GO:0009110,GO:0009396,GO:0009987,GO:0016053,GO:0016740,GO:0016765,GO:0017144,GO:0018130,GO:0019438,GO:0019752,GO:0034641,GO:0042221,GO:0042364,GO:0042398,GO:0042493,GO:0042558,GO:…	2.5.1.15	ko:K00796	ko00790,ko01100,map00790,map01100	M00126,M00841	R03066,R03067	RC00121,RC00842	ko00000,ko00001,ko00002,ko01000			iECO103_1326.ECO103_3924,iPC815.YPO3501	Bacteria	1JDA6@118969,1MUIR@1224,1RM8G@1236,COG0294@1,COG0294@2	NA|NA|NA	H	Catalyzes the condensation of para-aminobenzoate (pABA) with 6-hydroxymethyl-7,8-dihydropterin diphosphate (DHPt-PP) to form 7,8-dihydropteroate (H2Pte), the immediate precursor of folate derivatives
B0B39_12645_1	661367.LLO_0274	6.9e-256	889.4	Legionellales	glmM	GO:0003674,GO:0003824,GO:0004614,GO:0004615,GO:0005575,GO:0005622,GO:0005623,GO:0005737,GO:0005829,GO:0005975,GO:0006040,GO:0006047,GO:0006048,GO:0006139,GO:0006464,GO:0006468,GO:0006725,GO:0006793,GO:0006796,GO:0006807,GO:0008150,GO:0008152,GO:0008966,GO:0009058,GO:0009225,GO:0009226,GO:0009987,GO:0016310,GO:0016853,GO:0016866,GO:0016868,GO:0018130,GO:0019438,GO:0019538,GO:0034641,GO:0034654,GO:…	5.4.2.10	ko:K03431	ko00520,ko01100,ko01130,map00520,map01100,map01130		R02060	RC00408	ko00000,ko00001,ko01000			iAF987.Gmet_1886,iLJ478.TM0184,iSB619.SA_RS11275,iSBO_1134.SBO_3206	Bacteria	1JCJV@118969,1MU24@1224,1RMR2@1236,COG1109@1,COG1109@2	NA|NA|NA	G	Catalyzes the conversion of glucosamine-6-phosphate to glucosamine-1-phosphate
B0B39_12650_1	661367.LLO_0275	9.1e-141	506.1	Legionellales	tpiA	GO:0003674,GO:0003824,GO:0004807,GO:0005488,GO:0005515,GO:0005575,GO:0005622,GO:0005623,GO:0005737,GO:0005829,GO:0005975,GO:0005996,GO:0006006,GO:0006066,GO:0006071,GO:0006081,GO:0006082,GO:0006090,GO:0006091,GO:0006094,GO:0006096,GO:0006139,GO:0006163,GO:0006164,GO:0006165,GO:0006725,GO:0006732,GO:0006733,GO:0006753,GO:0006754,GO:0006757,GO:0006793,GO:0006796,GO:0006807,GO:0008150,GO:0008152,GO:…	5.3.1.1	ko:K01803	ko00010,ko00051,ko00562,ko00710,ko01100,ko01110,ko01120,ko01130,ko01200,ko01230,map00010,map00051,map00562,map00710,map01100,map01110,map01120,map01130,map01200,map01230	M00001,M00002,M00003	R01015	RC00423	ko00000,ko00001,ko00002,ko01000,ko04147			iJN746.PP_4715	Bacteria	1JDQ5@118969,1MWK5@1224,1RM8I@1236,COG0149@1,COG0149@2	NA|NA|NA	G	Involved in the gluconeogenesis. Catalyzes stereospecifically the conversion of dihydroxyacetone phosphate (DHAP) to D-glyceraldehyde-3-phosphate (G3P)
B0B39_12655_1	661367.LLO_0276	5.2e-48	196.8	Legionellales	secG	GO:0003674,GO:0005215,GO:0005575,GO:0005623,GO:0005886,GO:0006605,GO:0006612,GO:0006613,GO:0006614,GO:0006616,GO:0006810,GO:0006886,GO:0008104,GO:0008150,GO:0008320,GO:0008565,GO:0009987,GO:0015031,GO:0015833,GO:0016020,GO:0016043,GO:0022857,GO:0022884,GO:0031522,GO:0032978,GO:0032991,GO:0033036,GO:0033365,GO:0034613,GO:0042886,GO:0042887,GO:0043952,GO:0044464,GO:0045047,GO:0045184,GO:0046907,GO:…		ko:K03075	ko02024,ko03060,ko03070,map02024,map03060,map03070	M00335			ko00000,ko00001,ko00002,ko02044	3.A.5.1,3.A.5.2			Bacteria	1JEUD@118969,1N8MF@1224,1SD3P@1236,COG1314@1,COG1314@2	NA|NA|NA	U	Preprotein translocase SecG subunit
B0B39_12665_1	661367.LLO_0277	2.9e-60	237.7	Legionellales	nuoA	GO:0003674,GO:0003824,GO:0003954,GO:0005575,GO:0005623,GO:0005886,GO:0008137,GO:0008150,GO:0008152,GO:0016020,GO:0016491,GO:0016651,GO:0016655,GO:0030964,GO:0032991,GO:0044425,GO:0044464,GO:0050136,GO:0055114,GO:0071944,GO:0098796,GO:1902494	1.6.5.3	ko:K00330	ko00190,ko01100,map00190,map01100	M00144	R11945	RC00061	ko00000,ko00001,ko00002,ko01000	3.D.1			Bacteria	1JEGK@118969,1RGUT@1224,1S644@1236,COG0838@1,COG0838@2	NA|NA|NA	C	NDH-1 shuttles electrons from NADH, via FMN and iron- sulfur (Fe-S) centers, to quinones in the respiratory chain. The immediate electron acceptor for the enzyme in this species is believed to be ubiquinone. Couples the redox reaction to proton translocation (for every two electrons transferred, four hydrogen ions are translocated across the cytoplasmic membrane), and thus conserves the redox ene…
B0B39_12670_1	1408445.JHXP01000006_gene178	5.1e-89	333.6	Legionellales	nuoB	GO:0003674,GO:0003824,GO:0003954,GO:0008137,GO:0008150,GO:0008152,GO:0016491,GO:0016651,GO:0016655,GO:0050136,GO:0055114	1.6.5.3	ko:K00331	ko00190,ko01100,map00190,map01100	M00144	R11945	RC00061	ko00000,ko00001,ko00002,ko01000	3.D.1			Bacteria	1JC5Y@118969,1MUI2@1224,1RP4R@1236,COG0377@1,COG0377@2	NA|NA|NA	C	NDH-1 shuttles electrons from NADH, via FMN and iron- sulfur (Fe-S) centers, to quinones in the respiratory chain. The immediate electron acceptor for the enzyme in this species is believed to be ubiquinone. Couples the redox reaction to proton translocation (for every two electrons transferred, four hydrogen ions are translocated across the cytoplasmic membrane), and thus conserves the redox ene…
B0B39_12675_1	661367.LLO_0279	2.3e-130	471.5	Legionellales	nuoC	GO:0003674,GO:0003824,GO:0003954,GO:0006091,GO:0006119,GO:0006120,GO:0006139,GO:0006163,GO:0006725,GO:0006753,GO:0006793,GO:0006796,GO:0006807,GO:0008137,GO:0008150,GO:0008152,GO:0009117,GO:0009123,GO:0009126,GO:0009141,GO:0009144,GO:0009150,GO:0009161,GO:0009167,GO:0009199,GO:0009205,GO:0009259,GO:0009987,GO:0015980,GO:0016310,GO:0016491,GO:0016651,GO:0016655,GO:0017144,GO:0019637,GO:0019693,GO:…	1.6.5.3	ko:K00332	ko00190,ko01100,map00190,map01100	M00144	R11945	RC00061	ko00000,ko00001,ko00002,ko01000	3.D.1			Bacteria	1JDGH@118969,1MX4B@1224,1S2ET@1236,COG0852@1,COG0852@2	NA|NA|NA	C	NDH-1 shuttles electrons from NADH, via FMN and iron- sulfur (Fe-S) centers, to quinones in the respiratory chain. The immediate electron acceptor for the enzyme in this species is believed to be ubiquinone. Couples the redox reaction to proton translocation (for every two electrons transferred, four hydrogen ions are translocated across the cytoplasmic membrane), and thus conserves the redox ene…
B0B39_12680_1	661367.LLO_0280	1.6e-251	874.8	Legionellales	nuoD	GO:0003674,GO:0003824,GO:0003954,GO:0006091,GO:0006119,GO:0006120,GO:0006139,GO:0006163,GO:0006725,GO:0006753,GO:0006793,GO:0006796,GO:0006807,GO:0008137,GO:0008150,GO:0008152,GO:0009117,GO:0009123,GO:0009126,GO:0009141,GO:0009144,GO:0009150,GO:0009161,GO:0009167,GO:0009199,GO:0009205,GO:0009259,GO:0009987,GO:0015980,GO:0016310,GO:0016491,GO:0016651,GO:0016655,GO:0017144,GO:0019637,GO:0019693,GO:…	1.6.5.3	ko:K00333,ko:K13378	ko00190,ko01100,map00190,map01100	M00144	R11945	RC00061	ko00000,ko00001,ko00002,ko01000	3.D.1			Bacteria	1JC9I@118969,1MVIN@1224,1RM98@1236,COG0649@1,COG0649@2	NA|NA|NA	C	NDH-1 shuttles electrons from NADH, via FMN and iron- sulfur (Fe-S) centers, to quinones in the respiratory chain. The immediate electron acceptor for the enzyme in this species is believed to be ubiquinone. Couples the redox reaction to proton translocation (for every two electrons transferred, four hydrogen ions are translocated across the cytoplasmic membrane), and thus conserves the redox ene…
B0B39_12685_1	661367.LLO_0281	1.3e-90	339.0	Legionellales	nuoE		1.6.5.3,1.6.99.3	ko:K00334,ko:K03943	ko00190,ko01100,ko04714,ko04723,ko04932,ko05010,ko05012,ko05016,map00190,map01100,map04714,map04723,map04932,map05010,map05012,map05016	M00143,M00144	R11945	RC00061	ko00000,ko00001,ko00002,ko01000	3.D.1,3.D.1.6			Bacteria	1JCT5@118969,1MWS2@1224,1RN4C@1236,COG1905@1,COG1905@2	NA|NA|NA	C	Thioredoxin-like [2Fe-2S] ferredoxin
B0B39_12690_1	661367.LLO_0282	7.5e-260	902.5	Legionellales	nuoF	GO:0005575,GO:0005623,GO:0005886,GO:0016020,GO:0044464,GO:0071944	1.6.5.3	ko:K00334,ko:K00335	ko00190,ko01100,map00190,map01100	M00144	R11945	RC00061	ko00000,ko00001,ko00002,ko01000	3.D.1			Bacteria	1JCTQ@118969,1MV8F@1224,1RMUD@1236,COG1894@1,COG1894@2	NA|NA|NA	C	NDH-1 shuttles electrons from NADH, via FMN and iron- sulfur (Fe-S) centers, to quinones in the respiratory chain
B0B39_12695_1	661367.LLO_0283	0.0	1586.2	Legionellales	nuoG		1.6.5.3	ko:K00336	ko00190,ko01100,map00190,map01100	M00144	R11945	RC00061	ko00000,ko00001,ko00002,ko01000	3.D.1			Bacteria	1JCIN@118969,1P8MN@1224,1RMUH@1236,COG1034@1,COG1034@2	NA|NA|NA	C	NADH-ubiquinone oxidoreductase-G iron-sulfur binding region
B0B39_12700_1	661367.LLO_0284	1.7e-182	645.2	Legionellales	nuoH	GO:0003674,GO:0003824,GO:0003954,GO:0006091,GO:0006119,GO:0006120,GO:0006139,GO:0006163,GO:0006725,GO:0006753,GO:0006793,GO:0006796,GO:0006807,GO:0008137,GO:0008150,GO:0008152,GO:0009117,GO:0009123,GO:0009126,GO:0009141,GO:0009144,GO:0009150,GO:0009161,GO:0009167,GO:0009199,GO:0009205,GO:0009259,GO:0009987,GO:0015980,GO:0016310,GO:0016491,GO:0016651,GO:0016655,GO:0017144,GO:0019637,GO:0019693,GO:…	1.6.5.3	ko:K00337	ko00190,ko01100,map00190,map01100	M00144	R11945	RC00061	ko00000,ko00001,ko00002,ko01000	3.D.1			Bacteria	1JDHI@118969,1MU2R@1224,1RQE9@1236,COG1005@1,COG1005@2	NA|NA|NA	C	NDH-1 shuttles electrons from NADH, via FMN and iron- sulfur (Fe-S) centers, to quinones in the respiratory chain. The immediate electron acceptor for the enzyme in this species is believed to be ubiquinone. Couples the redox reaction to proton translocation (for every two electrons transferred, four hydrogen ions are translocated across the cytoplasmic membrane), and thus conserves the redox ene…
B0B39_12705_1	661367.LLO_0285	8.7e-63	246.5	Legionellales	nuoI	GO:0003674,GO:0003824,GO:0003954,GO:0006091,GO:0006119,GO:0006120,GO:0006139,GO:0006163,GO:0006725,GO:0006753,GO:0006793,GO:0006796,GO:0006807,GO:0008137,GO:0008150,GO:0008152,GO:0009117,GO:0009123,GO:0009126,GO:0009141,GO:0009144,GO:0009150,GO:0009161,GO:0009167,GO:0009199,GO:0009205,GO:0009259,GO:0009987,GO:0015980,GO:0016310,GO:0016491,GO:0016651,GO:0016655,GO:0017144,GO:0019637,GO:0019693,GO:…	1.6.5.3,1.6.99.3	ko:K00338,ko:K03941	ko00190,ko01100,ko04714,ko04723,ko04932,ko05010,ko05012,ko05016,map00190,map01100,map04714,map04723,map04932,map05010,map05012,map05016	M00143,M00144	R11945	RC00061	ko00000,ko00001,ko00002,ko01000	3.D.1,3.D.1.6			Bacteria	1JD0V@118969,1MV90@1224,1RN32@1236,COG1143@1,COG1143@2	NA|NA|NA	C	NDH-1 shuttles electrons from NADH, via FMN and iron- sulfur (Fe-S) centers, to quinones in the respiratory chain. The immediate electron acceptor for the enzyme in this species is believed to be ubiquinone. Couples the redox reaction to proton translocation (for every two electrons transferred, four hydrogen ions are translocated across the cytoplasmic membrane), and thus conserves the redox ene…
B0B39_12710_1	661367.LLO_0286	2.1e-85	322.0	Legionellales	nuoJ	GO:0005575,GO:0005623,GO:0005886,GO:0016020,GO:0044464,GO:0071944	1.6.5.3	ko:K00339	ko00190,ko01100,map00190,map01100	M00144	R11945	RC00061	ko00000,ko00001,ko00002,ko01000	3.D.1			Bacteria	1JGHZ@118969,1MWJV@1224,1S65T@1236,COG0839@1,COG0839@2	NA|NA|NA	C	NADH-ubiquinone/plastoquinone oxidoreductase chain 6
B0B39_12715_1	661367.LLO_0287	2.9e-45	187.6	Legionellales	nuoK	GO:0003674,GO:0003824,GO:0003954,GO:0005575,GO:0005623,GO:0005886,GO:0006091,GO:0006119,GO:0006120,GO:0006139,GO:0006163,GO:0006725,GO:0006753,GO:0006793,GO:0006796,GO:0006807,GO:0008137,GO:0008150,GO:0008152,GO:0009117,GO:0009123,GO:0009126,GO:0009141,GO:0009144,GO:0009150,GO:0009161,GO:0009167,GO:0009199,GO:0009205,GO:0009259,GO:0009987,GO:0015980,GO:0016020,GO:0016310,GO:0016491,GO:0016651,GO:…	1.6.5.3	ko:K00340	ko00190,ko01100,map00190,map01100	M00144	R11945	RC00061	ko00000,ko00001,ko00002,ko01000	3.D.1			Bacteria	1JER6@118969,1RH0S@1224,1S6FN@1236,COG0713@1,COG0713@2	NA|NA|NA	C	NDH-1 shuttles electrons from NADH, via FMN and iron- sulfur (Fe-S) centers, to quinones in the respiratory chain. The immediate electron acceptor for the enzyme in this species is believed to be ubiquinone. Couples the redox reaction to proton translocation (for every two electrons transferred, four hydrogen ions are translocated across the cytoplasmic membrane), and thus conserves the redox ene…
B0B39_12720_1	661367.LLO_0288	0.0	1274.6	Legionellales	nuoL		1.6.5.3	ko:K00341	ko00190,ko01100,map00190,map01100	M00144	R11945	RC00061	ko00000,ko00001,ko00002,ko01000	3.D.1			Bacteria	1JC61@118969,1MW2M@1224,1RNKN@1236,COG1009@1,COG1009@2	NA|NA|NA	CP	NADH-Ubiquinone oxidoreductase (complex I), chain 5 N-terminus
B0B39_12725_1	661367.LLO_0289	4.1e-273	946.8	Legionellales	nuoM	GO:0005575,GO:0005623,GO:0005886,GO:0016020,GO:0044464,GO:0071944	1.6.5.3	ko:K00342	ko00190,ko01100,map00190,map01100	M00144	R11945	RC00061	ko00000,ko00001,ko00002,ko01000	3.D.1			Bacteria	1JCTV@118969,1MV7V@1224,1RNI4@1236,COG1008@1,COG1008@2	NA|NA|NA	C	Proton-conducting membrane transporter
B0B39_12730_1	661367.LLO_0290	5.3e-254	883.2	Legionellales	nuoN	GO:0003674,GO:0003824,GO:0003954,GO:0006091,GO:0006119,GO:0006120,GO:0006139,GO:0006163,GO:0006725,GO:0006753,GO:0006793,GO:0006796,GO:0006807,GO:0008137,GO:0008150,GO:0008152,GO:0009117,GO:0009123,GO:0009126,GO:0009141,GO:0009144,GO:0009150,GO:0009161,GO:0009167,GO:0009199,GO:0009205,GO:0009259,GO:0009987,GO:0015980,GO:0016310,GO:0016491,GO:0016651,GO:0016655,GO:0017144,GO:0019637,GO:0019693,GO:…	1.6.5.3	ko:K00343	ko00190,ko01100,map00190,map01100	M00144	R11945	RC00061	ko00000,ko00001,ko00002,ko01000	3.D.1			Bacteria	1JCBH@118969,1MV56@1224,1RPJB@1236,COG1007@1,COG1007@2	NA|NA|NA	C	NDH-1 shuttles electrons from NADH, via FMN and iron- sulfur (Fe-S) centers, to quinones in the respiratory chain. The immediate electron acceptor for the enzyme in this species is believed to be ubiquinone. Couples the redox reaction to proton translocation (for every two electrons transferred, four hydrogen ions are translocated across the cytoplasmic membrane), and thus conserves the redox ene…
B0B39_12740_1	661367.LLO_0291	5.8e-79	300.1	Legionellales	rimP	GO:0000028,GO:0005575,GO:0005622,GO:0005623,GO:0005737,GO:0005829,GO:0005886,GO:0006412,GO:0006518,GO:0006807,GO:0006996,GO:0008150,GO:0008152,GO:0009058,GO:0009059,GO:0009987,GO:0010467,GO:0016020,GO:0016043,GO:0019538,GO:0022607,GO:0022613,GO:0022618,GO:0034622,GO:0034641,GO:0034645,GO:0042254,GO:0042255,GO:0042274,GO:0043043,GO:0043170,GO:0043603,GO:0043604,GO:0043933,GO:0044085,GO:0044237,GO:…		ko:K09748					ko00000,ko03009				Bacteria	1JEBZ@118969,1RDP2@1224,1S3Y7@1236,COG0779@1,COG0779@2	NA|NA|NA	J	Required for maturation of 30S ribosomal subunits
B0B39_12745_1	661367.LLO_0292	1.2e-242	845.5	Legionellales	nusA	GO:0001000,GO:0001121,GO:0001125,GO:0003674,GO:0003824,GO:0003909,GO:0003911,GO:0005488,GO:0005515,GO:0005575,GO:0005622,GO:0005623,GO:0005737,GO:0005829,GO:0006139,GO:0006259,GO:0006266,GO:0006281,GO:0006284,GO:0006288,GO:0006351,GO:0006353,GO:0006355,GO:0006725,GO:0006807,GO:0006950,GO:0006974,GO:0008150,GO:0008152,GO:0009058,GO:0009059,GO:0009889,GO:0009987,GO:0010467,GO:0010468,GO:0010556,GO:…	2.7.7.7,3.1.11.5,6.5.1.2	ko:K01972,ko:K02342,ko:K02600,ko:K03581	ko00230,ko00240,ko01100,ko03030,ko03410,ko03420,ko03430,ko03440,map00230,map00240,map01100,map03030,map03410,map03420,map03430,map03440	M00260	R00375,R00376,R00377,R00378,R00382	RC00005,RC02795	ko00000,ko00001,ko00002,ko01000,ko03009,ko03021,ko03032,ko03400				Bacteria	1JDIK@118969,1MWT7@1224,1RNQS@1236,COG0195@1,COG0195@2,COG0272@1,COG0272@2	NA|NA|NA	K	Participates in both transcription termination and antitermination
B0B39_12750_1	661367.LLO_0293	0.0	1537.3	Legionellales	infB	GO:0000166,GO:0001882,GO:0001883,GO:0003674,GO:0003676,GO:0003723,GO:0003743,GO:0003824,GO:0003924,GO:0005488,GO:0005575,GO:0005622,GO:0005623,GO:0005737,GO:0005829,GO:0006412,GO:0006413,GO:0006518,GO:0006807,GO:0008135,GO:0008150,GO:0008152,GO:0009058,GO:0009059,GO:0009987,GO:0010467,GO:0016462,GO:0016787,GO:0016817,GO:0016818,GO:0017076,GO:0017111,GO:0019001,GO:0019538,GO:0032549,GO:0032550,GO:…		ko:K02519					ko00000,ko03012,ko03029				Bacteria	1JC56@118969,1MV26@1224,1RM9X@1236,COG0532@1,COG0532@2	NA|NA|NA	J	One of the essential components for the initiation of protein synthesis. Protects formylmethionyl-tRNA from spontaneous hydrolysis and promotes its binding to the 30S ribosomal subunits. Also involved in the hydrolysis of GTP during the formation of the 70S ribosomal complex
B0B39_12755_1	1408445.JHXP01000006_gene194	1.5e-59	235.3	Legionellales	rbfA	GO:0003674,GO:0005488,GO:0005575,GO:0005622,GO:0005623,GO:0005737,GO:0005829,GO:0006139,GO:0006364,GO:0006396,GO:0006725,GO:0006807,GO:0006950,GO:0006974,GO:0008150,GO:0008152,GO:0009266,GO:0009409,GO:0009628,GO:0009987,GO:0010467,GO:0016070,GO:0016072,GO:0022613,GO:0030490,GO:0033554,GO:0034470,GO:0034641,GO:0034660,GO:0042254,GO:0042274,GO:0043021,GO:0043024,GO:0043170,GO:0044085,GO:0044237,GO:…		ko:K02834					ko00000,ko03009				Bacteria	1JENK@118969,1MZPE@1224,1S9AF@1236,COG0858@1,COG0858@2	NA|NA|NA	J	One of several proteins that assist in the late maturation steps of the functional core of the 30S ribosomal subunit. Associates with free 30S ribosomal subunits (but not with 30S subunits that are part of 70S ribosomes or polysomes). Required for efficient processing of 16S rRNA. May interact with the 5'-terminal helix region of 16S rRNA
B0B39_12760_1	661367.LLO_0295	2.6e-166	591.3	Legionellales	truB	GO:0001522,GO:0003674,GO:0003824,GO:0006139,GO:0006396,GO:0006399,GO:0006400,GO:0006725,GO:0006807,GO:0008033,GO:0008150,GO:0008152,GO:0009451,GO:0009982,GO:0009987,GO:0010467,GO:0016070,GO:0016071,GO:0016556,GO:0016853,GO:0016866,GO:0034470,GO:0034641,GO:0034660,GO:0043170,GO:0043412,GO:0044237,GO:0044238,GO:0046483,GO:0071704,GO:0090304,GO:1901360,GO:1990481	5.4.99.25	ko:K03177					ko00000,ko01000,ko03016				Bacteria	1JCZP@118969,1MV0N@1224,1RMKP@1236,COG0130@1,COG0130@2	NA|NA|NA	J	Responsible for synthesis of pseudouridine from uracil- 55 in the psi GC loop of transfer RNAs
B0B39_12765_1	1408445.JHXP01000006_gene196	1e-41	175.6	Legionellales	rpsO	GO:0000028,GO:0003674,GO:0003676,GO:0003723,GO:0003735,GO:0005198,GO:0005488,GO:0005575,GO:0005622,GO:0005623,GO:0005737,GO:0005829,GO:0005840,GO:0005886,GO:0006139,GO:0006378,GO:0006396,GO:0006397,GO:0006412,GO:0006518,GO:0006725,GO:0006807,GO:0006996,GO:0008150,GO:0008152,GO:0009058,GO:0009059,GO:0009987,GO:0010467,GO:0015935,GO:0016020,GO:0016043,GO:0016070,GO:0016071,GO:0019538,GO:0019843,GO:…		ko:K02956	ko03010,map03010	M00178,M00179			br01610,ko00000,ko00001,ko00002,ko03011				Bacteria	1JEQM@118969,1MZ2W@1224,1S8U6@1236,COG0184@1,COG0184@2	NA|NA|NA	J	Forms an intersubunit bridge (bridge B4) with the 23S rRNA of the 50S subunit in the ribosome
B0B39_12770_1	661367.LLO_0297	0.0	1387.5	Legionellales	pnp	GO:0000166,GO:0000175,GO:0003674,GO:0003676,GO:0003723,GO:0003729,GO:0003824,GO:0004518,GO:0004527,GO:0004532,GO:0004540,GO:0004654,GO:0005488,GO:0005515,GO:0005575,GO:0005618,GO:0005622,GO:0005623,GO:0005737,GO:0005829,GO:0005886,GO:0006139,GO:0006401,GO:0006402,GO:0006725,GO:0006807,GO:0006950,GO:0008144,GO:0008150,GO:0008152,GO:0008408,GO:0009056,GO:0009057,GO:0009266,GO:0009408,GO:0009628,GO:…	2.7.7.8	ko:K00962	ko00230,ko00240,ko03018,map00230,map00240,map03018	M00394	R00437,R00438,R00439,R00440	RC02795	ko00000,ko00001,ko00002,ko01000,ko03016,ko03019				Bacteria	1JCR6@118969,1MVB9@1224,1RNBF@1236,COG1185@1,COG1185@2	NA|NA|NA	J	Involved in mRNA degradation. Catalyzes the phosphorolysis of single-stranded polyribonucleotides processively in the 3'- to 5'-direction
B0B39_12775_1	661367.LLO_0298	3.4e-97	360.9	Legionellales	folE	GO:0000166,GO:0001882,GO:0001883,GO:0003674,GO:0003824,GO:0003933,GO:0003934,GO:0005488,GO:0005525,GO:0005575,GO:0005622,GO:0005623,GO:0005737,GO:0006066,GO:0006725,GO:0006729,GO:0006732,GO:0006807,GO:0008150,GO:0008152,GO:0008270,GO:0009058,GO:0009108,GO:0009987,GO:0016787,GO:0016810,GO:0016814,GO:0017076,GO:0017144,GO:0018130,GO:0019001,GO:0019238,GO:0019438,GO:0019751,GO:0032549,GO:0032550,GO:…	3.5.4.16	ko:K01495	ko00790,ko01100,map00790,map01100	M00126,M00841,M00842,M00843	R00428,R04639,R05046,R05048	RC00263,RC00294,RC00323,RC00945,RC01188	ko00000,ko00001,ko00002,ko01000			iJN746.PP_1823	Bacteria	1JDSN@118969,1MY3N@1224,1RMQM@1236,COG0302@1,COG0302@2	NA|NA|NA	F	GTP cyclohydrolase I
B0B39_12780_1	661367.LLO_0299	4.2e-61	240.4	Legionellales	hinT		2.1.1.226,2.1.1.227	ko:K02503,ko:K06442					ko00000,ko01000,ko03009,ko04147				Bacteria	1JEIC@118969,1RDCJ@1224,1S3QE@1236,COG0537@1,COG0537@2	NA|NA|NA	FG	Scavenger mRNA decapping enzyme C-term binding
B0B39_12785_1	661367.LLO_0300	2e-97	361.7	Legionellales	ppa		3.6.1.1	ko:K01507	ko00190,map00190				ko00000,ko00001,ko01000			iJN746.PP_0538	Bacteria	1JD14@118969,1RA2F@1224,1RPVD@1236,COG0221@1,COG0221@2	NA|NA|NA	C	Catalyzes the hydrolysis of inorganic pyrophosphate (PPi) forming two phosphate ions
B0B39_12790_1	661367.LLO_0301	3e-232	810.8	Legionellales	yfjD	GO:0005575,GO:0005623,GO:0005886,GO:0016020,GO:0044464,GO:0071944		ko:K03699					ko00000,ko02042				Bacteria	1JDCF@118969,1NZ99@1224,1RNCE@1236,COG4536@1,COG4536@2	NA|NA|NA	P	Transporter associated domain
B0B39_12795_1	661367.LLO_0302	4.3e-132	477.2	Legionellales													Bacteria	1JC6F@118969,1MY3D@1224,1RPKN@1236,COG0745@1,COG0745@2	NA|NA|NA	K	Transcriptional regulatory protein, C terminal
B0B39_12800_1	661367.LLO_0304	7.7e-157	559.7	Legionellales	VV0483												Bacteria	1JCRH@118969,1RBAE@1224,1S32X@1236,COG0398@1,COG0398@2	NA|NA|NA	S	Protein of unknown function, DUF547
B0B39_12805_1	661367.LLO_0305	9.5e-109	399.4	Legionellales	recR	GO:0000731,GO:0006139,GO:0006259,GO:0006281,GO:0006302,GO:0006310,GO:0006725,GO:0006807,GO:0006950,GO:0006974,GO:0008150,GO:0008152,GO:0009058,GO:0009059,GO:0009314,GO:0009411,GO:0009416,GO:0009628,GO:0009987,GO:0018130,GO:0019438,GO:0033554,GO:0034641,GO:0034645,GO:0034654,GO:0043170,GO:0044237,GO:0044238,GO:0044249,GO:0044260,GO:0044271,GO:0046483,GO:0050896,GO:0051716,GO:0071704,GO:0071897,GO:…		ko:K06187	ko03440,map03440				ko00000,ko00001,ko03400				Bacteria	1JDF9@118969,1MV9Q@1224,1RN99@1236,COG0353@1,COG0353@2	NA|NA|NA	L	May play a role in DNA repair. It seems to be involved in an RecBC-independent recombinational process of DNA repair. It may act with RecF and RecO
B0B39_12810_1	1408445.JHXP01000006_gene208	3.3e-45	187.6	Legionellales	ybaB	GO:0003674,GO:0003676,GO:0003677,GO:0005488,GO:0005575,GO:0005622,GO:0005623,GO:0005737,GO:0005829,GO:0044424,GO:0044444,GO:0044464,GO:0097159,GO:1901363		ko:K06187,ko:K09747	ko03440,map03440				ko00000,ko00001,ko03400				Bacteria	1JEJY@118969,1RGZD@1224,1S5WU@1236,COG0718@1,COG0718@2	NA|NA|NA	S	Binds to DNA and alters its conformation. May be involved in regulation of gene expression, nucleoid organization and DNA protection
B0B39_12815_1	661367.LLO_0307	5.2e-306	1056.2	Legionellales	dnaX	GO:0006139,GO:0006259,GO:0006260,GO:0006261,GO:0006725,GO:0006807,GO:0008150,GO:0008152,GO:0009058,GO:0009059,GO:0009987,GO:0034641,GO:0034645,GO:0040007,GO:0043170,GO:0044237,GO:0044238,GO:0044249,GO:0044260,GO:0046483,GO:0071704,GO:0090304,GO:1901360,GO:1901576	2.7.7.7	ko:K02343	ko00230,ko00240,ko01100,ko03030,ko03430,ko03440,map00230,map00240,map01100,map03030,map03430,map03440	M00260	R00375,R00376,R00377,R00378	RC02795	ko00000,ko00001,ko00002,ko01000,ko03032,ko03400				Bacteria	1JCEM@118969,1MVCK@1224,1RMIA@1236,COG2812@1,COG2812@2	NA|NA|NA	H	DNA polymerase III is a complex, multichain enzyme responsible for most of the replicative synthesis in bacteria. This DNA polymerase also exhibits 3' to 5' exonuclease activity
B0B39_12845_1	661367.LLO_0308	0.0	1258.8	Legionellales													Bacteria	1JDIU@118969,1NPIW@1224,1T6RF@1236,COG0666@1,COG0666@2	NA|NA|NA	S	response to abiotic stimulus
B0B39_12850_1	661367.LLO_0309	2.5e-183	647.9	Legionellales	rsgA	GO:0000166,GO:0001882,GO:0001883,GO:0003674,GO:0003824,GO:0003924,GO:0005488,GO:0005575,GO:0005622,GO:0005623,GO:0005737,GO:0005829,GO:0008150,GO:0016462,GO:0016787,GO:0016817,GO:0016818,GO:0017076,GO:0017111,GO:0019001,GO:0019003,GO:0022613,GO:0032549,GO:0032550,GO:0032553,GO:0032555,GO:0032561,GO:0036094,GO:0042254,GO:0042274,GO:0043167,GO:0043168,GO:0044085,GO:0044424,GO:0044444,GO:0044464,GO:…	3.1.3.100	ko:K06949	ko00730,ko01100,map00730,map01100		R00615,R02135	RC00002,RC00017	ko00000,ko00001,ko01000,ko03009			iAF1260.b4161,iBWG_1329.BWG_3876,iECDH10B_1368.ECDH10B_4356,iECDH1ME8569_1439.ECDH1ME8569_4021,iEKO11_1354.EKO11_4148,iEcDH1_1363.EcDH1_3829,iEcolC_1368.EcolC_3849,iJO1366.b4161,iUMNK88_1353.UMNK88_5099,iY75_1357.Y75_RS21675	Bacteria	1JCK6@118969,1MUEF@1224,1RMMB@1236,COG1162@1,COG1162@2	NA|NA|NA	S	One of several proteins that assist in the late maturation steps of the functional core of the 30S ribosomal subunit. Helps release RbfA from mature subunits. May play a role in the assembly of ribosomal proteins into the subunit. Circularly permuted GTPase that catalyzes slow GTP hydrolysis, GTPase activity is stimulated by the 30S ribosomal subunit
B0B39_12855_1	661367.LLO_0310	1.4e-239	835.1	Legionellales	cca	GO:0003674,GO:0003824,GO:0004652,GO:0004810,GO:0006139,GO:0006396,GO:0006399,GO:0006725,GO:0006807,GO:0008033,GO:0008150,GO:0008152,GO:0009987,GO:0010467,GO:0016070,GO:0016740,GO:0016772,GO:0016779,GO:0034470,GO:0034641,GO:0034660,GO:0043170,GO:0044237,GO:0044238,GO:0046483,GO:0070566,GO:0071704,GO:0090304,GO:1901360,GO:1990817	2.7.7.19,2.7.7.72	ko:K00970,ko:K00974	ko03013,ko03018,map03013,map03018		R09382,R09383,R09384,R09386	RC00078	ko00000,ko00001,ko01000,ko03016,ko03019				Bacteria	1JDJA@118969,1MU2X@1224,1RPFJ@1236,COG0617@1,COG0617@2	NA|NA|NA	F	Catalyzes the addition and repair of the essential 3'- terminal CCA sequence in tRNAs without using a nucleic acid template. Adds these three nucleotides in the order of C, C, and A to the tRNA nucleotide-73, using CTP and ATP as substrates and producing inorganic pyrophosphate. Also shows phosphatase, 2'- nucleotidase and 2',3'-cyclic phosphodiesterase activities. These phosphohydrolase activiti…
B0B39_12860_1	661367.LLO_0311	5.2e-101	373.6	Legionellales	orn	GO:0000175,GO:0003674,GO:0003824,GO:0004518,GO:0004527,GO:0004529,GO:0004532,GO:0004536,GO:0004540,GO:0005575,GO:0005622,GO:0005623,GO:0005737,GO:0005829,GO:0006139,GO:0006259,GO:0006401,GO:0006725,GO:0006807,GO:0008150,GO:0008152,GO:0008296,GO:0008297,GO:0008310,GO:0008408,GO:0008946,GO:0009056,GO:0009057,GO:0009987,GO:0016070,GO:0016787,GO:0016788,GO:0016796,GO:0016895,GO:0016896,GO:0019439,GO:…		ko:K13288	ko03008,map03008				ko00000,ko00001,ko01000,ko03009,ko03019				Bacteria	1JCZB@118969,1R9WX@1224,1S217@1236,COG1949@1,COG1949@2	NA|NA|NA	A	3'-to-5' exoribonuclease specific for small oligoribonucleotides
B0B39_12865_1	661367.LLO_0312	1.3e-130	472.2	Legionellales	queH		1.17.99.6,3.1.26.4	ko:K03470,ko:K09765	ko03030,map03030				ko00000,ko00001,ko01000,ko03016,ko03032				Bacteria	1JC4F@118969,1MUG5@1224,1RPEH@1236,COG1636@1,COG1636@2	NA|NA|NA	C	Catalyzes the conversion of epoxyqueuosine (oQ) to queuosine (Q), which is a hypermodified base found in the wobble positions of tRNA(Asp), tRNA(Asn), tRNA(His) and tRNA(Tyr)
B0B39_12870_1	661367.LLO_0313	3.8e-160	570.9	Legionellales	czcD			ko:K16264					ko00000,ko02000	2.A.4.1			Bacteria	1JDA1@118969,1MVQB@1224,1RMR8@1236,COG1230@1,COG1230@2	NA|NA|NA	P	Cation efflux family
B0B39_12875_1	661367.LLO_0314	8.4e-142	509.6	Legionellales	fabI		1.3.1.10,1.3.1.9	ko:K00208	ko00061,ko00333,ko00780,ko01100,ko01130,ko01212,map00061,map00333,map00780,map01100,map01130,map01212	M00083,M00572	R01404,R04429,R04430,R04724,R04725,R04955,R04956,R04958,R04959,R04961,R04962,R04966,R04967,R04969,R04970,R07765,R10118,R10122,R11671	RC00052,RC00076,RC00120	ko00000,ko00001,ko00002,ko01000,ko01004				Bacteria	1JCKP@118969,1MV05@1224,1RNMW@1236,COG0623@1,COG0623@2	NA|NA|NA	I	Enoyl-(Acyl carrier protein) reductase
B0B39_12880_1	661367.LLO_0315	8.6e-262	909.1	Legionellales	atpB			ko:K02118	ko00190,ko01100,map00190,map01100	M00159			ko00000,ko00001,ko00002	3.A.2.2,3.A.2.3			Bacteria	1JDZV@118969,1R4RB@1224,1RQ6N@1236,COG1156@1,COG1156@2	NA|NA|NA	C	ATP synthase alpha/beta family, beta-barrel domain
B0B39_12885_1	661367.LLO_0316	3.3e-107	394.4	Legionellales				ko:K02120	ko00190,ko01100,map00190,map01100	M00159			ko00000,ko00001,ko00002	3.A.2.2,3.A.2.3			Bacteria	1JEGM@118969,1RJCN@1224,1S7QV@1236,COG1394@1,COG1394@2	NA|NA|NA	C	ATP synthase subunit D
B0B39_12890_1	661367.LLO_0317	1.8e-179	636.0	Legionellales	atpI			ko:K02123	ko00190,ko01100,map00190,map01100	M00159			ko00000,ko00001,ko00002	3.A.2.2,3.A.2.3			Bacteria	1JDVW@118969,1QGFB@1224,1RY40@1236,COG1269@1,COG1269@2	NA|NA|NA	U	V-type ATPase 116kDa subunit family
B0B39_12895_1	661367.LLO_0318	8.1e-73	279.6	Legionellales	atpE	GO:0003674,GO:0003824,GO:0005215,GO:0005488,GO:0005515,GO:0005575,GO:0005622,GO:0005623,GO:0006139,GO:0006163,GO:0006164,GO:0006725,GO:0006753,GO:0006754,GO:0006793,GO:0006796,GO:0006807,GO:0006810,GO:0006811,GO:0006812,GO:0008150,GO:0008152,GO:0008324,GO:0009058,GO:0009117,GO:0009123,GO:0009124,GO:0009126,GO:0009127,GO:0009141,GO:0009142,GO:0009144,GO:0009145,GO:0009150,GO:0009152,GO:0009156,GO:…		ko:K02110,ko:K02124	ko00190,ko00195,ko01100,map00190,map00195,map01100	M00157,M00159			ko00000,ko00001,ko00002,ko00194	3.A.2.1,3.A.2.2,3.A.2.3			Bacteria	1JEFN@118969,1RB4B@1224,1S2I4@1236,COG0636@1,COG0636@2	NA|NA|NA	C	ATP synthase subunit C
B0B39_12900_1	1268635.Loa_01578	1.5e-87	329.7	Legionellales													Bacteria	1JEXN@118969,1Q9AW@1224,1RNU1@1236,COG3039@1,COG3039@2	NA|NA|NA	L	Transposase DDE domain
B0B39_12905_1	661367.LLO_0319	1.4e-34	151.8	Legionellales	atpE			ko:K02121	ko00190,ko01100,map00190,map01100	M00159			ko00000,ko00001,ko00002	3.A.2.2,3.A.2.3			Bacteria	1JDWN@118969,1MYFC@1224,1S1YK@1236,COG1390@1,COG1390@2	NA|NA|NA	C	Produces ATP from ADP in the presence of a proton gradient across the membrane
B0B39_12910_1	661367.LLO_0320	9.1e-135	486.1	Legionellales													Bacteria	1JEF2@118969,1RB0B@1224,1S2S5@1236,28P4X@1,2ZC02@2	NA|NA|NA	S	Protein of unknown function (DUF2764)
B0B39_12915_1	661367.LLO_0321	0.0	1217.6	Legionellales	atpA		3.6.3.14,3.6.3.15	ko:K02117	ko00190,ko01100,map00190,map01100	M00159			ko00000,ko00001,ko00002,ko01000	3.A.2.2,3.A.2.3			Bacteria	1JE8J@118969,1MWRR@1224,1RSFG@1236,COG1155@1,COG1155@2	NA|NA|NA	F	Produces ATP from ADP in the presence of a proton gradient across the membrane. The V-type alpha chain is a catalytic subunit
B0B39_12920_1	661367.LLO_0322	2.9e-218	764.2	Legionellales	hemY	GO:0005575,GO:0005623,GO:0005886,GO:0016020,GO:0044464,GO:0071944		ko:K02498					ko00000				Bacteria	1JCX6@118969,1MU7A@1224,1RMRG@1236,COG3071@1,COG3071@2	NA|NA|NA	H	HemY protein N-terminus
B0B39_12925_1	661367.LLO_0323	1.9e-198	698.4	Legionellales	hemX		2.1.1.107,4.2.1.75	ko:K02496,ko:K06313,ko:K13543	ko00860,ko01100,ko01110,ko01120,map00860,map01100,map01110,map01120	M00121	R03165,R03194	RC00003,RC00871,RC01861	ko00000,ko00001,ko00002,ko01000			iAF1260.b3803,iBWG_1329.BWG_3482,iECDH1ME8569_1439.ECDH1ME8569_3682,iECUMN_1333.ECUMN_4327,iECs_1301.ECs4733,iEcDH1_1363.EcDH1_4176,iJO1366.b3803,iJR904.b3803,iPC815.YPO3851,iUMN146_1321.UM146_19140,iY75_1357.Y75_RS18060,iZ_1308.Z5317	Bacteria	1JDB6@118969,1MY3A@1224,1RNJY@1236,COG2959@1,COG2959@2	NA|NA|NA	H	HemX, putative uroporphyrinogen-III C-methyltransferase
B0B39_12930_1	661367.LLO_0324	9.5e-138	496.1	Legionellales	hemD	GO:0003674,GO:0003824,GO:0004852,GO:0006725,GO:0006778,GO:0006779,GO:0006782,GO:0006783,GO:0006807,GO:0008150,GO:0008152,GO:0009058,GO:0009987,GO:0016829,GO:0016835,GO:0016836,GO:0018130,GO:0019438,GO:0033013,GO:0033014,GO:0034641,GO:0042168,GO:0042440,GO:0044237,GO:0044249,GO:0044271,GO:0046148,GO:0046483,GO:0046501,GO:0051186,GO:0051188,GO:0071704,GO:1901360,GO:1901362,GO:1901564,GO:1901566,GO:…	2.1.1.107,2.5.1.61,4.2.1.75	ko:K01719,ko:K01749,ko:K02496,ko:K13542,ko:K13543	ko00860,ko01100,ko01110,ko01120,map00860,map01100,map01110,map01120	M00121	R00084,R03165,R03194	RC00003,RC00871,RC01861,RC02317	ko00000,ko00001,ko00002,ko01000			iJN746.PP_0187,iSBO_1134.SBO_3815	Bacteria	1JE36@118969,1MWZD@1224,1RM9K@1236,COG1587@1,COG1587@2	NA|NA|NA	H	Uroporphyrinogen-III synthase HemD
B0B39_12935_1	661367.LLO_0325	5e-173	613.6	Legionellales	hemC	GO:0003674,GO:0003824,GO:0004418,GO:0005575,GO:0005622,GO:0005623,GO:0005737,GO:0005829,GO:0006464,GO:0006725,GO:0006778,GO:0006779,GO:0006782,GO:0006783,GO:0006807,GO:0008150,GO:0008152,GO:0009058,GO:0009987,GO:0016740,GO:0016765,GO:0018065,GO:0018130,GO:0018160,GO:0018193,GO:0018198,GO:0019438,GO:0019538,GO:0033013,GO:0033014,GO:0034641,GO:0036211,GO:0042168,GO:0042440,GO:0043170,GO:0043412,GO:…	2.1.1.107,2.5.1.61,4.2.1.75	ko:K01749,ko:K13542	ko00860,ko01100,ko01110,ko01120,map00860,map01100,map01110,map01120	M00121	R00084,R03165,R03194	RC00003,RC00871,RC01861,RC02317	ko00000,ko00001,ko00002,ko01000			iEC55989_1330.EC55989_4275,iECH74115_1262.ECH74115_5243,iECIAI1_1343.ECIAI1_3991,iECO103_1326.ECO103_4362,iECO111_1330.ECO111_4628,iECO26_1355.ECO26_4784,iECSE_1348.ECSE_4086,iEKO11_1354.EKO11_4554,iHN637.CLJU_RS15760,iPC815.YPO3849	Bacteria	1JC95@118969,1MU56@1224,1RMQ8@1236,COG0181@1,COG0181@2	NA|NA|NA	H	Tetrapolymerization of the monopyrrole PBG into the hydroxymethylbilane pre-uroporphyrinogen in several discrete steps
B0B39_12940_1	661367.LLO_0326	2.7e-89	334.7	Legionellales													Bacteria	1JEA1@118969,1RFIH@1224,1S6XJ@1236,COG3247@1,COG3247@2	NA|NA|NA	S	Short repeat of unknown function (DUF308)
B0B39_12945_1	661367.LLO_0327	1.5e-277	961.4	Legionellales													Bacteria	1JD88@118969,1PCX0@1224,1SY2F@1236,2BN80@1,32GVD@2	NA|NA|NA	S	RasGEF domain
B0B39_12950_1	661367.LLO_0328	1.3e-69	268.9	Legionellales	cycB												Bacteria	1JEVA@118969,1MZBZ@1224,1S9Z9@1236,COG3245@1,COG3245@2	NA|NA|NA	C	Cytochrome C oxidase, cbb3-type, subunit III
B0B39_12955_1	661367.LLO_0329	1.1e-92	345.9	Legionellales	dsbB			ko:K03611					ko00000,ko03110	5.A.2.1			Bacteria	1JEDM@118969,1RIJE@1224,1S6WD@1236,COG1495@1,COG1495@2	NA|NA|NA	O	Required for disulfide bond formation in some periplasmic proteins. Acts by oxidizing the DsbA protein
B0B39_12960_1	661367.LLO_0330	6.7e-209	733.0	Legionellales	nagZ	GO:0000270,GO:0003674,GO:0003824,GO:0004553,GO:0004563,GO:0005575,GO:0005622,GO:0005623,GO:0005737,GO:0005829,GO:0006022,GO:0006807,GO:0008150,GO:0008152,GO:0009254,GO:0009273,GO:0009987,GO:0015929,GO:0016787,GO:0016798,GO:0030203,GO:0042546,GO:0043170,GO:0044085,GO:0044424,GO:0044444,GO:0044464,GO:0071554,GO:0071704,GO:0071840,GO:1901135,GO:1901564	2.7.8.7,3.2.1.21,3.2.1.52	ko:K00997,ko:K01207,ko:K05349	ko00460,ko00500,ko00520,ko00531,ko00770,ko00940,ko01100,ko01110,ko01501,map00460,map00500,map00520,map00531,map00770,map00940,map01100,map01110,map01501	M00628	R00022,R00026,R01625,R02558,R02887,R02985,R03527,R04949,R04998,R05963,R07809,R07810,R10035,R10039,R10040,R10831	RC00002,RC00049,RC00059,RC00171,RC00262,RC00397,RC00451,RC00714,RC00746,RC01248	ko00000,ko00001,ko00002,ko01000		GH3	iSFV_1184.SFV_1127,iUMN146_1321.UM146_11790	Bacteria	1JDB0@118969,1MVAJ@1224,1RMQF@1236,COG1472@1,COG1472@2	NA|NA|NA	G	Plays a role in peptidoglycan recycling by cleaving the terminal beta-1,4-linked N-acetylglucosamine (GlcNAc) from peptide-linked peptidoglycan fragments, giving rise to free GlcNAc, anhydro-N-acetylmuramic acid and anhydro-N-acetylmuramic acid-linked peptides
B0B39_12965_1	661367.LLO_0331	3.5e-232	810.4	Legionellales	tgt	GO:0002097,GO:0002099,GO:0003674,GO:0003824,GO:0005488,GO:0005575,GO:0005622,GO:0005623,GO:0005737,GO:0005829,GO:0006139,GO:0006396,GO:0006399,GO:0006400,GO:0006725,GO:0006807,GO:0008033,GO:0008150,GO:0008152,GO:0008270,GO:0008479,GO:0008616,GO:0009058,GO:0009116,GO:0009119,GO:0009163,GO:0009451,GO:0009987,GO:0010467,GO:0016070,GO:0016740,GO:0016757,GO:0016763,GO:0018130,GO:0019438,GO:0034404,GO:…	2.4.2.29	ko:K00773			R03789,R10209	RC00063	ko00000,ko01000,ko03016			iECW_1372.ECW_m0475,iWFL_1372.ECW_m0475	Bacteria	1JDEP@118969,1MUCA@1224,1RMY3@1236,COG0343@1,COG0343@2	NA|NA|NA	F	Catalyzes the base-exchange of a guanine (G) residue with the queuine precursor 7-aminomethyl-7-deazaguanine (PreQ1) at position 34 (anticodon wobble position) in tRNAs with GU(N) anticodons (tRNA-Asp, -Asn, -His and -Tyr). Catalysis occurs through a double-displacement mechanism. The nucleophile active site attacks the C1' of nucleotide 34 to detach the guanine base from the RNA, forming a coval…
B0B39_12970_1	661367.LLO_0332	2.6e-88	331.3	Legionellales	ppiB		5.2.1.8	ko:K03768					ko00000,ko01000,ko03110				Bacteria	1JCR2@118969,1R9ZQ@1224,1S222@1236,COG0652@1,COG0652@2	NA|NA|NA	O	PPIases accelerate the folding of proteins. It catalyzes the cis-trans isomerization of proline imidic peptide bonds in oligopeptides
B0B39_12975_1	661367.LLO_0333	2.1e-106	391.7	Legionellales	yicG	GO:0005575,GO:0005623,GO:0005886,GO:0016020,GO:0044464,GO:0071944											Bacteria	1JCC2@118969,1R9H8@1224,1S00T@1236,COG2860@1,COG2860@2	NA|NA|NA	S	UPF0126 domain
B0B39_12980_1	661367.LLO_0334	5e-84	317.0	Legionellales	VY92_06530												Bacteria	1JEEH@118969,1N3ZU@1224,1SBUN@1236,COG2320@1,COG2320@2	NA|NA|NA	K	Helix-turn-helix XRE-family like proteins
B0B39_12985_1	661367.LLO_0335	5.7e-80	303.5	Legionellales	BP2216												Bacteria	1JEAD@118969,1RF8X@1224,1SY8X@1236,COG1846@1,COG1846@2	NA|NA|NA	K	helix_turn_helix multiple antibiotic resistance protein
B0B39_12990_1	661367.LLO_0336	3.2e-236	823.9	Legionellales	ybdK			ko:K06048					ko00000,ko01000				Bacteria	1JCFE@118969,1MX4N@1224,1RRZ1@1236,COG2170@1,COG2170@2	NA|NA|NA	H	ATP-dependent carboxylate-amine ligase which exhibits weak glutamate--cysteine ligase activity
B0B39_13000_1	661367.LLO_0337	0.0	1308.5	Legionellales	thrS	GO:0000166,GO:0000900,GO:0002161,GO:0003674,GO:0003676,GO:0003723,GO:0003729,GO:0003824,GO:0004812,GO:0004829,GO:0005488,GO:0005524,GO:0005575,GO:0005622,GO:0005623,GO:0005737,GO:0005829,GO:0006082,GO:0006139,GO:0006399,GO:0006412,GO:0006417,GO:0006418,GO:0006435,GO:0006446,GO:0006450,GO:0006518,GO:0006520,GO:0006725,GO:0006807,GO:0008144,GO:0008150,GO:0008152,GO:0008270,GO:0009058,GO:0009059,GO:…	6.1.1.3	ko:K01868	ko00970,map00970	M00359,M00360	R03663	RC00055,RC00523	ko00000,ko00001,ko00002,ko01000,ko01007,ko03016			iPC815.YPO2433,iSDY_1059.SDY_1814	Bacteria	1JCZI@118969,1MUP2@1224,1RMYE@1236,COG0441@1,COG0441@2	NA|NA|NA	J	Catalyzes the attachment of threonine to tRNA(Thr) in a two-step reaction L-threonine is first activated by ATP to form Thr-AMP and then transferred to the acceptor end of tRNA(Thr)
B0B39_13005_1	658187.LDG_8240	3.4e-89	334.3	Legionellales	infC	GO:0000049,GO:0001731,GO:0002181,GO:0002183,GO:0003674,GO:0003676,GO:0003723,GO:0003743,GO:0005488,GO:0005575,GO:0005622,GO:0005623,GO:0005737,GO:0005829,GO:0005886,GO:0006412,GO:0006413,GO:0006417,GO:0006446,GO:0006518,GO:0006807,GO:0006950,GO:0006996,GO:0008135,GO:0008150,GO:0008152,GO:0009058,GO:0009059,GO:0009266,GO:0009409,GO:0009628,GO:0009889,GO:0009891,GO:0009893,GO:0009987,GO:0010467,GO:…		ko:K02520					ko00000,ko03012,ko03029				Bacteria	1JEC5@118969,1RDD2@1224,1S4E6@1236,COG0290@1,COG0290@2	NA|NA|NA	J	IF-3 binds to the 30S ribosomal subunit and shifts the equilibrum between 70S ribosomes and their 50S and 30S subunits in favor of the free subunits, thus enhancing the availability of 30S subunits on which protein synthesis initiation begins
B0B39_13010_1	661367.LLO_0339	1e-27	128.6	Legionellales	rpmI	GO:0003674,GO:0003735,GO:0005198,GO:0005575,GO:0005622,GO:0005623,GO:0005737,GO:0005829,GO:0005840,GO:0015934,GO:0022625,GO:0022626,GO:0032991,GO:0043226,GO:0043228,GO:0043229,GO:0043232,GO:0044391,GO:0044422,GO:0044424,GO:0044444,GO:0044445,GO:0044446,GO:0044464,GO:1990904		ko:K02916	ko03010,map03010	M00178			br01610,ko00000,ko00001,ko00002,ko03011				Bacteria	1JEZ6@118969,1QBM6@1224,1T76T@1236,COG0291@1,COG0291@2	NA|NA|NA	J	structural constituent of ribosome
B0B39_13015_1	661367.LLO_0340	9.6e-56	222.6	Legionellales	rplT	GO:0000027,GO:0000900,GO:0003674,GO:0003676,GO:0003723,GO:0003729,GO:0003735,GO:0005198,GO:0005488,GO:0005575,GO:0005622,GO:0005623,GO:0005737,GO:0005829,GO:0005840,GO:0005886,GO:0006355,GO:0006412,GO:0006417,GO:0006518,GO:0006807,GO:0006996,GO:0008150,GO:0008152,GO:0009058,GO:0009059,GO:0009889,GO:0009890,GO:0009892,GO:0009987,GO:0010467,GO:0010468,GO:0010556,GO:0010558,GO:0010605,GO:0010608,GO:…		ko:K02887	ko03010,map03010	M00178			br01610,ko00000,ko00001,ko00002,ko03011				Bacteria	1JEHD@118969,1RGU2@1224,1S3P3@1236,COG0292@1,COG0292@2	NA|NA|NA	J	Binds directly to 23S ribosomal RNA and is necessary for the in vitro assembly process of the 50S ribosomal subunit. It is not involved in the protein synthesizing functions of that subunit
B0B39_13020_1	661367.LLO_0341	5.6e-194	683.3	Legionellales	pheS	GO:0003674,GO:0003824,GO:0004812,GO:0004826,GO:0005575,GO:0005622,GO:0005623,GO:0005737,GO:0005829,GO:0006082,GO:0006139,GO:0006399,GO:0006412,GO:0006418,GO:0006432,GO:0006518,GO:0006520,GO:0006725,GO:0006807,GO:0008150,GO:0008152,GO:0009058,GO:0009059,GO:0009328,GO:0009987,GO:0010467,GO:0016070,GO:0016874,GO:0016875,GO:0019538,GO:0019752,GO:0032991,GO:0034641,GO:0034645,GO:0034660,GO:0043038,GO:…	6.1.1.20	ko:K01889	ko00970,map00970	M00359,M00360	R03660	RC00055,RC00523	ko00000,ko00001,ko00002,ko01000,ko01007,ko03016			iJN746.PP_2469,iSSON_1240.SSON_1444,iYL1228.KPN_02176	Bacteria	1JDBZ@118969,1MVD7@1224,1RN22@1236,COG0016@1,COG0016@2	NA|NA|NA	J	Belongs to the class-II aminoacyl-tRNA synthetase family. Phe-tRNA synthetase alpha subunit type 1 subfamily
B0B39_13025_1	661367.LLO_0342	0.0	1538.5	Legionellales	pheT	GO:0003674,GO:0003824,GO:0004812,GO:0004826,GO:0005488,GO:0005515,GO:0005575,GO:0005622,GO:0005623,GO:0005737,GO:0005829,GO:0006082,GO:0006139,GO:0006399,GO:0006412,GO:0006418,GO:0006432,GO:0006518,GO:0006520,GO:0006725,GO:0006807,GO:0008150,GO:0008152,GO:0009058,GO:0009059,GO:0009328,GO:0009987,GO:0010467,GO:0016070,GO:0016874,GO:0016875,GO:0019538,GO:0019752,GO:0032991,GO:0034641,GO:0034645,GO:…	6.1.1.20	ko:K01890	ko00970,map00970	M00359,M00360	R03660	RC00055,RC00523	ko00000,ko00001,ko00002,ko01000,ko01007,ko03016			iG2583_1286.G2583_2160,iPC815.YPO2428	Bacteria	1JCX9@118969,1MWKS@1224,1RMIH@1236,COG0072@1,COG0072@2	NA|NA|NA	J	Belongs to the phenylalanyl-tRNA synthetase beta subunit family. Type 1 subfamily
B0B39_13030_1	661367.LLO_0343	3e-47	194.1	Legionellales	himA	GO:0000976,GO:0001067,GO:0001130,GO:0001216,GO:0001217,GO:0003674,GO:0003676,GO:0003677,GO:0003690,GO:0003700,GO:0005488,GO:0005575,GO:0005622,GO:0005623,GO:0005737,GO:0005829,GO:0006355,GO:0008150,GO:0009889,GO:0009890,GO:0009891,GO:0009892,GO:0009893,GO:0010468,GO:0010556,GO:0010557,GO:0010558,GO:0010604,GO:0010605,GO:0010628,GO:0010629,GO:0019219,GO:0019222,GO:0031323,GO:0031324,GO:0031325,GO:…		ko:K04764					ko00000,ko03032,ko03036,ko03400				Bacteria	1JEPG@118969,1RH5Z@1224,1S61Z@1236,COG0776@1,COG0776@2	NA|NA|NA	K	This protein is one of the two subunits of integration host factor, a specific DNA-binding protein that functions in genetic recombination as well as in transcriptional and translational control
B0B39_13035_1	661367.LLO_0344	7.7e-57	226.1	Legionellales	fdx												Bacteria	1JERN@118969,1MZR4@1224,1S8U3@1236,COG3411@1,COG3411@2	NA|NA|NA	C	Ferredoxin
B0B39_13040_1	661367.LLO_0345	1.4e-77	295.4	Legionellales	rplM	GO:0003674,GO:0003676,GO:0003723,GO:0003729,GO:0003735,GO:0005198,GO:0005488,GO:0005575,GO:0005618,GO:0005622,GO:0005623,GO:0005737,GO:0005829,GO:0005840,GO:0005886,GO:0006412,GO:0006417,GO:0006518,GO:0006807,GO:0008150,GO:0008152,GO:0008270,GO:0009058,GO:0009059,GO:0009889,GO:0009890,GO:0009892,GO:0009987,GO:0010467,GO:0010468,GO:0010556,GO:0010558,GO:0010605,GO:0010608,GO:0010629,GO:0015934,GO:…		ko:K02871	ko03010,map03010	M00178,M00179			br01610,ko00000,ko00001,ko00002,ko03011				Bacteria	1JDF4@118969,1RA11@1224,1S280@1236,COG0102@1,COG0102@2	NA|NA|NA	J	This protein is one of the early assembly proteins of the 50S ribosomal subunit, although it is not seen to bind rRNA by itself. It is important during the early stages of 50S assembly
B0B39_13045_1	661367.LLO_0346	6.7e-72	276.6	Legionellales	rpsI	GO:0000462,GO:0003674,GO:0003676,GO:0003723,GO:0003735,GO:0005198,GO:0005488,GO:0005575,GO:0005622,GO:0005623,GO:0005737,GO:0005829,GO:0005840,GO:0006139,GO:0006364,GO:0006396,GO:0006412,GO:0006518,GO:0006725,GO:0006807,GO:0008150,GO:0008152,GO:0009058,GO:0009059,GO:0009987,GO:0010467,GO:0015935,GO:0016070,GO:0016072,GO:0019538,GO:0022613,GO:0022626,GO:0022627,GO:0030490,GO:0032991,GO:0034470,GO:…		ko:K02996	ko03010,map03010	M00178,M00179			br01610,ko00000,ko00001,ko00002,ko03011				Bacteria	1JE99@118969,1RD4A@1224,1S3Q7@1236,COG0103@1,COG0103@2	NA|NA|NA	J	Belongs to the universal ribosomal protein uS9 family
B0B39_13050_1	661367.LLO_0347	1.5e-117	428.7	Legionellales	petA		1.10.2.2	ko:K00411	ko00190,ko01100,ko02020,ko04260,ko04714,ko04932,ko05010,ko05012,ko05016,map00190,map01100,map02020,map04260,map04714,map04932,map05010,map05012,map05016	M00151,M00152			ko00000,ko00001,ko00002,ko01000				Bacteria	1JC5R@118969,1RAA2@1224,1RP9H@1236,COG0723@1,COG0723@2	NA|NA|NA	C	Component of the ubiquinol-cytochrome c reductase complex (complex III or cytochrome b-c1 complex), which is a respiratory chain that generates an electrochemical potential coupled to ATP synthesis
B0B39_13055_1	661367.LLO_0348	7.3e-233	812.8	Legionellales	petB			ko:K00410,ko:K00412,ko:K02635,ko:K02637	ko00190,ko00195,ko01100,ko02020,ko04260,ko04714,ko04932,ko05010,ko05012,ko05016,map00190,map00195,map01100,map02020,map04260,map04714,map04932,map05010,map05012,map05016	M00151,M00152,M00162			ko00000,ko00001,ko00002,ko00194,ko03029				Bacteria	1JDGW@118969,1MV97@1224,1RNCP@1236,COG1290@1,COG1290@2	NA|NA|NA	C	Component of the ubiquinol-cytochrome c reductase complex (complex III or cytochrome b-c1 complex), which is a respiratory chain that generates an electrochemical potential coupled to ATP synthesis
B0B39_13060_1	661367.LLO_0349	1.6e-125	455.3	Legionellales	petC			ko:K00410,ko:K00412,ko:K00413	ko00190,ko01100,ko02020,ko04260,ko04714,ko04932,ko05010,ko05012,ko05016,map00190,map01100,map02020,map04260,map04714,map04932,map05010,map05012,map05016	M00151,M00152			ko00000,ko00001,ko00002,ko03029			iIT341.HP1538	Bacteria	1JCHM@118969,1QFU2@1224,1RN4Y@1236,COG2857@1,COG2857@2	NA|NA|NA	P	Cytochrome C1 family
B0B39_13065_1	661367.LLO_0350	4.3e-112	410.6	Legionellales	sspA	GO:0001000,GO:0003674,GO:0005488,GO:0005515,GO:0005575,GO:0005622,GO:0005623,GO:0005737,GO:0005829,GO:0006355,GO:0006950,GO:0008150,GO:0009605,GO:0009889,GO:0009891,GO:0009893,GO:0009991,GO:0010468,GO:0010556,GO:0010557,GO:0010604,GO:0010628,GO:0019219,GO:0019222,GO:0019899,GO:0031323,GO:0031325,GO:0031326,GO:0031328,GO:0031667,GO:0042594,GO:0043175,GO:0044424,GO:0044444,GO:0044464,GO:0045893,GO:…		ko:K03599					ko00000,ko02000,ko03021	1.A.12.3.1			Bacteria	1JDQB@118969,1MXJD@1224,1RP12@1236,COG0625@1,COG0625@2	NA|NA|NA	O	stringent starvation protein A
B0B39_13070_1	661367.LLO_0351	7.6e-65	253.1	Legionellales	sspB	GO:0000502,GO:0003674,GO:0003676,GO:0003723,GO:0005488,GO:0005515,GO:0005575,GO:0005622,GO:0005623,GO:0005737,GO:0005829,GO:0005840,GO:0008150,GO:0009376,GO:0009893,GO:0009894,GO:0009896,GO:0010604,GO:0019222,GO:0019899,GO:0031597,GO:0032781,GO:0032991,GO:0042176,GO:0042802,GO:0042803,GO:0043085,GO:0043226,GO:0043228,GO:0043229,GO:0043232,GO:0043462,GO:0044093,GO:0044424,GO:0044444,GO:0044445,GO:…		ko:K03600,ko:K09985					ko00000,ko03021				Bacteria	1JEGI@118969,1MZ2Q@1224,1S8WT@1236,COG2969@1,COG2969@2	NA|NA|NA	S	stringent starvation protein B
B0B39_13075_1	661367.LLO_0352	1.2e-285	988.4	Legionellales	nnrD	GO:0003674,GO:0003824,GO:0016829,GO:0016835,GO:0016836,GO:0016853,GO:0016854,GO:0052855,GO:0052856,GO:0052857	4.2.1.136,5.1.99.6	ko:K17758,ko:K17759					ko00000,ko01000				Bacteria	1JD1C@118969,1MU1Q@1224,1RMPS@1236,COG0062@1,COG0062@2,COG0063@1,COG0063@2	NA|NA|NA	H	Bifunctional enzyme that catalyzes the epimerization of the S- and R-forms of NAD(P)HX and the dehydration of the S-form of NAD(P)HX at the expense of ADP, which is converted to AMP. This allows the repair of both epimers of NAD(P)HX, a damaged form of NAD(P)H that is a result of enzymatic or heat-dependent hydration
B0B39_13080_1	661367.LLO_0353	2.1e-85	321.6	Legionellales	tsaE	GO:0002949,GO:0006139,GO:0006396,GO:0006399,GO:0006400,GO:0006725,GO:0006807,GO:0008033,GO:0008150,GO:0008152,GO:0009451,GO:0009987,GO:0010467,GO:0016070,GO:0034470,GO:0034641,GO:0034660,GO:0040007,GO:0043170,GO:0043412,GO:0044237,GO:0044238,GO:0046483,GO:0070525,GO:0071704,GO:0090304,GO:1901360	2.7.1.221,5.1.1.1	ko:K01775,ko:K06925,ko:K07102,ko:K07452	ko00473,ko00520,ko01100,ko01502,map00473,map00520,map01100,map01502		R00401,R08968,R11024	RC00002,RC00078,RC00285	ko00000,ko00001,ko01000,ko01011,ko02048,ko03016				Bacteria	1JEB4@118969,1RGYU@1224,1S6IB@1236,COG0802@1,COG0802@2	NA|NA|NA	S	Threonylcarbamoyl adenosine biosynthesis protein TsaE
B0B39_13085_1	661367.LLO_0354	8.1e-271	939.1	Legionellales	amiA	GO:0003674,GO:0003824,GO:0005488,GO:0005575,GO:0005623,GO:0008270,GO:0008745,GO:0016787,GO:0016810,GO:0016811,GO:0030288,GO:0030313,GO:0031975,GO:0042597,GO:0043167,GO:0043169,GO:0044464,GO:0046872,GO:0046914,GO:0061783	3.5.1.28	ko:K01448	ko01503,map01503	M00727	R04112	RC00064,RC00141	ko00000,ko00001,ko00002,ko01000,ko01011,ko03036				Bacteria	1JCS8@118969,1MUQK@1224,1RMP1@1236,COG0860@1,COG0860@2	NA|NA|NA	M	Ami_3
B0B39_13090_1	661367.LLO_0355	1.4e-308	1064.7	Legionellales	mutL	GO:0000018,GO:0000166,GO:0003674,GO:0003676,GO:0003677,GO:0003697,GO:0003824,GO:0005488,GO:0005515,GO:0005524,GO:0005575,GO:0005622,GO:0005623,GO:0006139,GO:0006259,GO:0006281,GO:0006298,GO:0006725,GO:0006807,GO:0006950,GO:0006974,GO:0008144,GO:0008150,GO:0008152,GO:0009987,GO:0016462,GO:0016787,GO:0016817,GO:0016818,GO:0016887,GO:0017076,GO:0017111,GO:0019219,GO:0019222,GO:0030554,GO:0031323,GO:…		ko:K03572	ko03430,map03430				ko00000,ko00001,ko03400				Bacteria	1JCBP@118969,1MV61@1224,1RM89@1236,COG0323@1,COG0323@2	NA|NA|NA	L	This protein is involved in the repair of mismatches in DNA. It is required for dam-dependent methyl-directed DNA mismatch repair. May act as a molecular matchmaker , a protein that promotes the formation of a stable complex between two or more DNA-binding proteins in an ATP-dependent manner without itself being part of a final effector complex
B0B39_13095_1	661367.LLO_0356	3e-181	641.0	Legionellales	miaA	GO:0003674,GO:0003824,GO:0006139,GO:0006396,GO:0006399,GO:0006400,GO:0006417,GO:0006725,GO:0006807,GO:0006950,GO:0008033,GO:0008150,GO:0008152,GO:0009266,GO:0009408,GO:0009451,GO:0009628,GO:0009889,GO:0009987,GO:0010467,GO:0010468,GO:0010556,GO:0010608,GO:0016070,GO:0016740,GO:0016765,GO:0019222,GO:0031323,GO:0031326,GO:0032268,GO:0033554,GO:0034248,GO:0034470,GO:0034605,GO:0034641,GO:0034660,GO:…	2.5.1.75	ko:K00791	ko00908,ko01100,ko01110,map00908,map01100,map01110		R01122	RC02820	ko00000,ko00001,ko01000,ko01006,ko03016				Bacteria	1JD6B@118969,1MUB2@1224,1RMDU@1236,COG0324@1,COG0324@2	NA|NA|NA	F	Catalyzes the transfer of a dimethylallyl group onto the adenine at position 37 in tRNAs that read codons beginning with uridine, leading to the formation of N6-(dimethylallyl)adenosine (i(6)A)
B0B39_13100_1	661367.LLO_0357	8.9e-32	142.1	Legionellales	MA20_32275												Bacteria	1JF6B@118969,1N7QM@1224,1SHHF@1236,COG4391@1,COG4391@2	NA|NA|NA	S	Zinc-finger domain
B0B39_13105_1	661367.LLO_0359	5.1e-195	686.8	Legionellales	rfaQ			ko:K02841,ko:K02849,ko:K12982	ko00540,ko01100,map00540,map01100	M00080			ko00000,ko00001,ko00002,ko01000,ko01003,ko01005		GT9		Bacteria	1JD2Q@118969,1MYZA@1224,1RR6K@1236,COG0859@1,COG0859@2	NA|NA|NA	M	Glycosyltransferase family 9 (heptosyltransferase)
B0B39_13110_1	661367.LLO_0360	0.0	1607.8	Legionellales	ccoI		3.6.3.4,3.6.3.54	ko:K01533,ko:K17686	ko01524,ko04016,map01524,map04016		R00086	RC00002	ko00000,ko00001,ko01000	3.A.3.5			Bacteria	1JDB4@118969,1MU08@1224,1RN2C@1236,COG2217@1,COG2217@2	NA|NA|NA	P	E1-E2 ATPase
B0B39_13115_1	661367.LLO_0361	2.3e-254	884.4	Legionellales	icmX			ko:K12225					ko00000,ko02044	3.A.7.9.1			Bacteria	1JDVZ@118969,1QB3U@1224,1T6MN@1236,2A8CX@1,30XEN@2	NA|NA|NA
B0B39_13120_1	661367.LLO_0362	1.6e-79	302.0	Legionellales	icmW			ko:K12224					ko00000,ko02044	3.A.7.9.1			Bacteria	1JD82@118969,1NVIG@1224,1SPGP@1236,2F57B@1,33XTW@2	NA|NA|NA
B0B39_13125_1	661367.LLO_0363	6e-79	300.1	Legionellales	icmV			ko:K12223					ko00000,ko02044	3.A.7.9.1			Bacteria	1JEQ5@118969,1P6H1@1224,1STQY@1236,28WIK@1,2ZIIK@2	NA|NA|NA
B0B39_13130_1	661367.LLO_0364	0.0	1922.9	Legionellales	dotA			ko:K12202					ko00000,ko02044	3.A.7.9.1			Bacteria	1JCH7@118969,1RE9G@1224,1S8GF@1236,COG0697@1,COG0697@2	NA|NA|NA	EG	Phagosome trafficking protein DotA
B0B39_13135_1	661367.LLO_0365	7.1e-253	879.4	Legionellales	ankD												Bacteria	1JCQ4@118969,1PCMR@1224,1SXQU@1236,2A4F4@1,30T11@2	NA|NA|NA
B0B39_13140_1	661367.LLO_0366	6.9e-153	546.6	Legionellales			4.1.3.39	ko:K01666	ko00360,ko00362,ko00621,ko00622,ko01100,ko01120,ko01220,map00360,map00362,map00621,map00622,map01100,map01120,map01220	M00545,M00569	R00750	RC00307,RC00371	br01602,ko00000,ko00001,ko00002,ko01000				Bacteria	1JDPD@118969,1MVQG@1224,1RPPW@1236,COG0119@1,COG0119@2	NA|NA|NA	E	HMGL-like
B0B39_13145_1	661367.LLO_0367	2.3e-212	744.6	Legionellales	dotB			ko:K12203					ko00000,ko02044	3.A.7.10.1,3.A.7.9.1			Bacteria	1JD86@118969,1MU3J@1224,1RN8G@1236,COG2805@1,COG2805@2	NA|NA|NA	NU	Type II/IV secretion system protein
B0B39_13150_1	661367.LLO_0368	2.2e-173	614.8	Legionellales	dotC			ko:K12204					ko00000,ko02044	3.A.7.10.1,3.A.7.9.1			Bacteria	1JDPK@118969,1MYQ8@1224,1RZGD@1236,COG1388@1,COG1388@2	NA|NA|NA	M	Type IV secretory system, conjugal DNA-protein transfer
B0B39_13155_1	661367.LLO_0369	1.6e-85	322.0	Legionellales	dotD			ko:K12205					ko00000,ko02044	3.A.7.10.1,3.A.7.9.1			Bacteria	1JEDA@118969,1NK8X@1224,1SR46@1236,2EP3K@1,33GQB@2	NA|NA|NA	S	DotD protein
B0B39_13160_1	661367.LLO_0370	1.8e-98	365.2	Legionellales	rsmD	GO:0000154,GO:0001510,GO:0003674,GO:0003824,GO:0006139,GO:0006364,GO:0006396,GO:0006725,GO:0006807,GO:0008150,GO:0008152,GO:0008168,GO:0008170,GO:0008173,GO:0008649,GO:0008757,GO:0008990,GO:0009451,GO:0009987,GO:0010467,GO:0016070,GO:0016072,GO:0016435,GO:0016740,GO:0016741,GO:0022613,GO:0031167,GO:0032259,GO:0034470,GO:0034641,GO:0034660,GO:0042254,GO:0043170,GO:0043412,GO:0043414,GO:0044085,GO:…	2.1.1.171	ko:K08316			R07234	RC00003	ko00000,ko01000,ko03009				Bacteria	1JCXU@118969,1MXKW@1224,1RN21@1236,COG0742@1,COG0742@2	NA|NA|NA	L	Specifically methylates the guanine in position 966 of 16S rRNA in the assembled 30S particle
B0B39_13165_1	661367.LLO_0371	2.2e-243	847.8	Legionellales	MA20_05660			ko:K07263					ko00000,ko01000,ko01002				Bacteria	1JDAS@118969,1MU6R@1224,1RN3E@1236,COG0612@1,COG0612@2	NA|NA|NA	S	Insulinase (Peptidase family M16)
B0B39_13170_1	661367.LLO_0372	1.5e-250	871.7	Legionellales	MA20_05655			ko:K07263					ko00000,ko01000,ko01002				Bacteria	1JCB6@118969,1MVST@1224,1RN05@1236,COG0612@1,COG0612@2	NA|NA|NA	S	Insulinase (Peptidase family M16)
B0B39_13175_1	661367.LLO_0373	2.3e-190	671.4	Legionellales	ftsY	GO:0000166,GO:0001882,GO:0001883,GO:0003674,GO:0003824,GO:0003924,GO:0005488,GO:0005525,GO:0005575,GO:0005622,GO:0005623,GO:0005737,GO:0005829,GO:0005886,GO:0006605,GO:0006612,GO:0006613,GO:0006614,GO:0006810,GO:0006886,GO:0008104,GO:0008150,GO:0015031,GO:0015833,GO:0016020,GO:0016462,GO:0016787,GO:0016817,GO:0016818,GO:0017076,GO:0017111,GO:0019001,GO:0019897,GO:0019898,GO:0031224,GO:0031226,GO:…		ko:K03110	ko02024,ko03060,ko03070,map02024,map03060,map03070	M00335			ko00000,ko00001,ko00002,ko02044	3.A.5.1,3.A.5.2,3.A.5.7			Bacteria	1JCBR@118969,1MUDU@1224,1RNIN@1236,COG0552@1,COG0552@2	NA|NA|NA	D	Involved in targeting and insertion of nascent membrane proteins into the cytoplasmic membrane. Acts as a receptor for the complex formed by the signal recognition particle (SRP) and the ribosome-nascent chain (RNC). Interaction with SRP-RNC leads to the transfer of the RNC complex to the Sec translocase for insertion into the membrane, the hydrolysis of GTP by both Ffh and FtsY, and the dissocia…
B0B39_13180_1	661367.LLO_0374	8.8e-116	422.9	Legionellales	ftsE	GO:0000166,GO:0000287,GO:0000910,GO:0003674,GO:0003824,GO:0005488,GO:0005524,GO:0005575,GO:0005622,GO:0005623,GO:0005737,GO:0005886,GO:0007049,GO:0008144,GO:0008150,GO:0008356,GO:0009898,GO:0009966,GO:0009987,GO:0010646,GO:0016020,GO:0016043,GO:0016462,GO:0016787,GO:0016817,GO:0016818,GO:0016887,GO:0017076,GO:0017111,GO:0019897,GO:0019898,GO:0022402,GO:0022603,GO:0022607,GO:0023051,GO:0030145,GO:…		ko:K09811,ko:K09812	ko02010,map02010	M00256			ko00000,ko00001,ko00002,ko02000,ko03036	3.A.1.140			Bacteria	1JC7G@118969,1MVQ4@1224,1RMZA@1236,COG2884@1,COG2884@2	NA|NA|NA	D	ATPases associated with a variety of cellular activities
B0B39_13185_1	661367.LLO_0375	4.9e-160	570.5	Legionellales	ftsX	GO:0005575,GO:0005576,GO:0005618,GO:0005623,GO:0005886,GO:0005887,GO:0008150,GO:0009274,GO:0009276,GO:0009987,GO:0016020,GO:0016021,GO:0030312,GO:0030313,GO:0031224,GO:0031226,GO:0031975,GO:0032153,GO:0040007,GO:0044425,GO:0044459,GO:0044464,GO:0051301,GO:0071944		ko:K09811,ko:K09812	ko02010,map02010	M00256			ko00000,ko00001,ko00002,ko02000,ko03036	3.A.1.140			Bacteria	1JDSA@118969,1MU65@1224,1RYBV@1236,COG2177@1,COG2177@2	NA|NA|NA	D	Part of the ABC transporter FtsEX involved in cellular division
B0B39_13190_1	661367.LLO_0376	1e-156	559.3	Legionellales	rpoH	GO:0000150,GO:0000976,GO:0000984,GO:0000985,GO:0000988,GO:0000990,GO:0001017,GO:0001046,GO:0001047,GO:0001067,GO:0001121,GO:0001130,GO:0001131,GO:0001140,GO:0001216,GO:0003674,GO:0003676,GO:0003677,GO:0003690,GO:0003700,GO:0003824,GO:0005488,GO:0005575,GO:0005622,GO:0005623,GO:0005737,GO:0005829,GO:0005886,GO:0006139,GO:0006259,GO:0006310,GO:0006351,GO:0006352,GO:0006355,GO:0006725,GO:0006807,GO:…		ko:K03089					ko00000,ko03021				Bacteria	1JDAE@118969,1MVWR@1224,1RMFR@1236,COG0568@1,COG0568@2	NA|NA|NA	K	Sigma-70 factor, region 1.2
B0B39_13195_1	661367.LLO_0377	1.2e-171	609.0	Legionellales				ko:K07002					ko00000				Bacteria	1JDJ3@118969,1MYAS@1224,1SG5D@1236,COG1073@1,COG1073@2	NA|NA|NA	S	Serine hydrolase (FSH1)
B0B39_13200_1	661367.LLO_0378	5.8e-137	493.4	Legionellales			3.1.1.45	ko:K01061	ko00361,ko00364,ko00623,ko01100,ko01110,ko01120,ko01130,map00361,map00364,map00623,map01100,map01110,map01120,map01130		R03893,R05510,R05511,R06835,R06838,R08120,R08121,R09136,R09220,R09222	RC01018,RC01906,RC01907,RC02441,RC02467,RC02468,RC02674,RC02675,RC02686	ko00000,ko00001,ko01000				Bacteria	1JGHW@118969,1RCWF@1224,1RY38@1236,COG0412@1,COG0412@2	NA|NA|NA	Q	Phospholipase/Carboxylesterase
B0B39_13215_1	661367.LLO_0380	2.7e-74	284.6	Bacteria				ko:K02246,ko:K02457,ko:K02458	ko03070,ko05111,map03070,map05111	M00331,M00429			ko00000,ko00001,ko00002,ko02044	3.A.15			Bacteria	COG2165@1,COG2165@2	NA|NA|NA	NU	general secretion pathway protein
B0B39_13220_1	661367.LLO_0381	0.0	1748.0	Proteobacteria													Bacteria	1RCSG@1224,COG0457@1,COG0457@2	NA|NA|NA	S	Tetratricopeptide repeat
B0B39_13225_1	661367.LLO_0382	2.2e-187	661.4	Legionellales	arnA	GO:0000166,GO:0003674,GO:0003824,GO:0005488,GO:0005515,GO:0006040,GO:0006139,GO:0006725,GO:0006793,GO:0006807,GO:0008150,GO:0008152,GO:0009058,GO:0009225,GO:0009226,GO:0009987,GO:0016043,GO:0016491,GO:0016614,GO:0016616,GO:0016740,GO:0016741,GO:0016742,GO:0016829,GO:0016830,GO:0016831,GO:0018130,GO:0019438,GO:0022607,GO:0033319,GO:0033320,GO:0034214,GO:0034641,GO:0034654,GO:0036094,GO:0042221,GO:…	1.1.1.305,2.1.2.13,5.1.3.2	ko:K01784,ko:K10011,ko:K12449	ko00052,ko00520,ko01100,ko01503,map00052,map00520,map01100,map01503	M00361,M00362,M00632,M00721,M00761	R00291,R01384,R01386,R02984,R07658,R07660	RC00026,RC00289,RC00508,RC01575,RC01811,RC01812	ko00000,ko00001,ko00002,ko01000,ko01005			iPC815.YPO2420,iSFV_1184.SFV_2325	Bacteria	1JG52@118969,1MXKV@1224,1RNJD@1236,COG0451@1,COG0451@2	NA|NA|NA	GM	GDP-mannose 4,6 dehydratase
B0B39_13230_1	661367.LLO_0383	3.4e-252	877.1	Legionellales	capL			ko:K02474	ko00520,map00520		R06894	RC00291	ko00000,ko00001,ko01000,ko01005				Bacteria	1JDH0@118969,1MUC6@1224,1RMX0@1236,COG0677@1,COG0677@2	NA|NA|NA	M	UDP binding domain
B0B39_13235_1	661367.LLO_0384	5.3e-267	926.4	Proteobacteria													Bacteria	1R9CM@1224,COG1215@1,COG1215@2	NA|NA|NA	M	Glycosyltransferase like family 2
B0B39_13240_1	661367.LLO_0385	1.8e-144	518.5	Legionellales	panC	GO:0003674,GO:0003824,GO:0004592,GO:0005575,GO:0005622,GO:0005623,GO:0005737,GO:0005829,GO:0006082,GO:0006520,GO:0006573,GO:0006575,GO:0006732,GO:0006766,GO:0006767,GO:0006807,GO:0008150,GO:0008152,GO:0009058,GO:0009081,GO:0009108,GO:0009110,GO:0009987,GO:0015939,GO:0015940,GO:0016053,GO:0016874,GO:0016879,GO:0016881,GO:0019752,GO:0032787,GO:0033317,GO:0034641,GO:0042364,GO:0042398,GO:0043436,GO:…	6.3.2.1	ko:K01918	ko00410,ko00770,ko01100,ko01110,map00410,map00770,map01100,map01110	M00119	R02473	RC00096,RC00141	ko00000,ko00001,ko00002,ko01000				Bacteria	1JD70@118969,1MV1S@1224,1RMEG@1236,COG0414@1,COG0414@2	NA|NA|NA	H	Catalyzes the condensation of pantoate with beta-alanine in an ATP-dependent reaction via a pantoyl-adenylate intermediate
B0B39_13245_1	661367.LLO_0386	1e-142	512.7	Legionellales	panB		2.1.2.11	ko:K00606	ko00770,ko01100,ko01110,map00770,map01100,map01110	M00119	R01226	RC00022,RC00200	ko00000,ko00001,ko00002,ko01000				Bacteria	1JC7F@118969,1MU3B@1224,1RM8D@1236,COG0413@1,COG0413@2	NA|NA|NA	H	Catalyzes the reversible reaction in which hydroxymethyl group from 5,10-methylenetetrahydrofolate is transferred onto alpha-ketoisovalerate to form ketopantoate
B0B39_13250_1	661367.LLO_0387	1.9e-121	441.8	Legionellales				ko:K07018					ko00000				Bacteria	1JGI0@118969,1MUDY@1224,1S6R4@1236,COG2945@1,COG2945@2	NA|NA|NA	S	Serine aminopeptidase, S33
B0B39_13255_1	661367.LLO_0388	4.8e-207	726.9	Legionellales	zapE	GO:0003674,GO:0003824,GO:0005575,GO:0005622,GO:0005623,GO:0005737,GO:0008150,GO:0009987,GO:0016462,GO:0016787,GO:0016817,GO:0016818,GO:0016887,GO:0017111,GO:0032153,GO:0044424,GO:0044464,GO:0051301		ko:K06916					ko00000,ko03036				Bacteria	1JCIX@118969,1MUUW@1224,1RMTJ@1236,COG1485@1,COG1485@2	NA|NA|NA	D	AFG1-like ATPase
B0B39_13260_1	661367.LLO_0389	3e-34	150.6	Legionellales	feoA	GO:0000041,GO:0006810,GO:0006811,GO:0006812,GO:0006826,GO:0006950,GO:0006974,GO:0008150,GO:0009987,GO:0015684,GO:0030001,GO:0033554,GO:0034220,GO:0034755,GO:0050896,GO:0051179,GO:0051234,GO:0051716,GO:0055085,GO:0070627,GO:0070838,GO:0072511,GO:0097286,GO:0098655,GO:0098657,GO:0098659,GO:0098660,GO:0098662,GO:0098707,GO:0098711,GO:0098739,GO:0099587,GO:1903874		ko:K04758					ko00000,ko02000				Bacteria	1JEY5@118969,1Q29A@1224,1SGFM@1236,COG1918@1,COG1918@2	NA|NA|NA	P	FeoA
B0B39_13265_1	661367.LLO_0390	0.0	1441.0	Legionellales	feoB	GO:0000041,GO:0000166,GO:0001882,GO:0001883,GO:0003674,GO:0005215,GO:0005381,GO:0005488,GO:0005515,GO:0005525,GO:0005575,GO:0005623,GO:0005886,GO:0006810,GO:0006811,GO:0006812,GO:0006826,GO:0006950,GO:0006974,GO:0008150,GO:0008324,GO:0009987,GO:0015075,GO:0015093,GO:0015318,GO:0015684,GO:0016020,GO:0017076,GO:0019001,GO:0022857,GO:0022890,GO:0030001,GO:0032549,GO:0032550,GO:0032553,GO:0032555,GO:…		ko:K04759					ko00000,ko02000	9.A.8.1		iECs_1301.ECs4251,iYL1228.KPN_03779	Bacteria	1JCJY@118969,1MUZC@1224,1RME9@1236,COG0370@1,COG0370@2	NA|NA|NA	P	transporter of a GTP-driven Fe(2 ) uptake system
B0B39_13270_1	661367.LLO_0391	6.2e-34	149.4	Legionellales	feoC			ko:K10123					ko00000,ko02000				Bacteria	1JF84@118969,1N6Z8@1224,1SDY4@1236,2EGR8@1,33AHD@2	NA|NA|NA	S	FeoC like transcriptional regulator
B0B39_13275_1	661367.LLO_0392	7.6e-117	426.4	Legionellales	lvgA												Bacteria	1JDQM@118969,1QB1Z@1224,1T6J4@1236,2ANQU@1,31DQG@2	NA|NA|NA
B0B39_13280_1	661367.LLO_0393	1.8e-60	238.4	Legionellales	sdhC	GO:0000104,GO:0003674,GO:0003824,GO:0005488,GO:0005575,GO:0005623,GO:0005886,GO:0006091,GO:0008150,GO:0008152,GO:0008177,GO:0009055,GO:0009060,GO:0009987,GO:0015980,GO:0016020,GO:0016043,GO:0016491,GO:0016627,GO:0016635,GO:0017004,GO:0020037,GO:0022607,GO:0022900,GO:0034622,GO:0043933,GO:0044085,GO:0044237,GO:0044464,GO:0045333,GO:0046906,GO:0048037,GO:0048038,GO:0048039,GO:0055114,GO:0065003,GO:…		ko:K00241	ko00020,ko00190,ko00650,ko00720,ko01100,ko01110,ko01120,ko01130,ko01200,map00020,map00190,map00650,map00720,map01100,map01110,map01120,map01130,map01200	M00009,M00011,M00149,M00173,M00374,M00376	R02164	RC00045	ko00000,ko00001,ko00002			iSF_1195.SF0576,iS_1188.S0589	Bacteria	1JEVW@118969,1RIGZ@1224,1S5ZE@1236,COG2009@1,COG2009@2	NA|NA|NA	C	Succinate dehydrogenase/Fumarate reductase transmembrane subunit
B0B39_13285_1	661367.LLO_0394	1.4e-56	225.3	Legionellales	sdhD	GO:0000104,GO:0003674,GO:0003824,GO:0005488,GO:0005575,GO:0005622,GO:0005623,GO:0005886,GO:0006082,GO:0006091,GO:0006099,GO:0006101,GO:0008150,GO:0008152,GO:0009055,GO:0009060,GO:0009987,GO:0015980,GO:0016020,GO:0016043,GO:0016491,GO:0016627,GO:0016999,GO:0017004,GO:0017144,GO:0019752,GO:0020037,GO:0022607,GO:0022900,GO:0032991,GO:0034622,GO:0043436,GO:0043933,GO:0044085,GO:0044237,GO:0044238,GO:…		ko:K00242	ko00020,ko00190,ko00650,ko00720,ko01100,ko01110,ko01120,ko01130,ko01200,map00020,map00190,map00650,map00720,map01100,map01110,map01120,map01130,map01200	M00009,M00011,M00149,M00173	R02164	RC00045	ko00000,ko00001,ko00002			e_coli_core.b0722,iAF1260.b0722,iAPECO1_1312.APECO1_1356,iB21_1397.B21_00671,iBWG_1329.BWG_0581,iE2348C_1286.E2348C_0602,iEC042_1314.EC042_0740,iECABU_c1320.ECABU_c07680,iECBD_1354.ECBD_2938,iECB_1328.ECB_00682,iECDH10B_1368.ECDH10B_0789,iECDH1ME8569_1439.ECDH1ME8569_0681,iECD_1391.ECD_00682,iECED1_1282.ECED1_0692,iECIAI1_1343.ECIAI1_0696,iECIAI39_1322.ECIAI39_0680,iECNA114_1301.ECNA114_0658,iECO…	Bacteria	1JEPY@118969,1MZR9@1224,1S9TS@1236,COG2142@1,COG2142@2	NA|NA|NA	C	Membrane-anchoring subunit of succinate dehydrogenase (SDH)
B0B39_13290_1	661367.LLO_0395	0.0	1196.8	Legionellales	sdhA	GO:0000104,GO:0000166,GO:0001539,GO:0003674,GO:0003824,GO:0005488,GO:0005575,GO:0005622,GO:0005623,GO:0005737,GO:0005829,GO:0005886,GO:0006082,GO:0006091,GO:0006099,GO:0006101,GO:0006113,GO:0006928,GO:0006950,GO:0006974,GO:0006996,GO:0008150,GO:0008152,GO:0009055,GO:0009060,GO:0009061,GO:0009987,GO:0015980,GO:0016020,GO:0016043,GO:0016491,GO:0016627,GO:0016999,GO:0017144,GO:0019752,GO:0022607,GO:…	1.3.5.1,1.3.5.4	ko:K00239	ko00020,ko00190,ko00650,ko00720,ko01100,ko01110,ko01120,ko01130,ko01200,ko05134,map00020,map00190,map00650,map00720,map01100,map01110,map01120,map01130,map01200,map05134	M00009,M00011,M00149,M00173,M00374,M00376	R02164	RC00045	ko00000,ko00001,ko00002,ko01000			iE2348C_1286.E2348C_0603,iJN746.PP_4191,iPC815.YPO1111	Bacteria	1JCE3@118969,1MU5M@1224,1RMU2@1236,COG1053@1,COG1053@2	NA|NA|NA	C	Belongs to the FAD-dependent oxidoreductase 2 family. FRD SDH subfamily
B0B39_13295_1	661367.LLO_0396	4.8e-139	500.4	Legionellales	sdhB	GO:0003674,GO:0003824,GO:0005488,GO:0005575,GO:0005623,GO:0005886,GO:0006091,GO:0008150,GO:0008152,GO:0009055,GO:0009060,GO:0009987,GO:0015980,GO:0016020,GO:0016491,GO:0022900,GO:0022904,GO:0044237,GO:0044464,GO:0045333,GO:0048037,GO:0051536,GO:0051537,GO:0051538,GO:0051539,GO:0051540,GO:0055114,GO:0071944	1.3.5.1,1.3.5.4	ko:K00240	ko00020,ko00190,ko00650,ko00720,ko01100,ko01110,ko01120,ko01130,ko01200,map00020,map00190,map00650,map00720,map01100,map01110,map01120,map01130,map01200	M00009,M00011,M00149,M00173,M00374,M00376	R02164	RC00045	ko00000,ko00001,ko00002,ko01000			e_coli_core.b0724,iAF1260.b0724,iBWG_1329.BWG_0583,iEC042_1314.EC042_0742,iECDH10B_1368.ECDH10B_0791,iECDH1ME8569_1439.ECDH1ME8569_0683,iECUMN_1333.ECUMN_0802,iEcDH1_1363.EcDH1_2911,iJO1366.b0724,iJR904.b0724,iY75_1357.Y75_RS03765	Bacteria	1JDGC@118969,1MVHS@1224,1RNWR@1236,COG0479@1,COG0479@2	NA|NA|NA	C	2Fe-2S iron-sulfur cluster binding domain
B0B39_13300_1	661367.LLO_0397	0.0	1880.9	Legionellales	sucA	GO:0000287,GO:0003674,GO:0003824,GO:0004591,GO:0005488,GO:0005515,GO:0005575,GO:0005618,GO:0005622,GO:0005623,GO:0005737,GO:0005829,GO:0005886,GO:0006082,GO:0006091,GO:0006099,GO:0006101,GO:0006103,GO:0008150,GO:0008152,GO:0008683,GO:0009055,GO:0009060,GO:0009987,GO:0015980,GO:0016020,GO:0016491,GO:0016624,GO:0016740,GO:0016744,GO:0016829,GO:0016830,GO:0016831,GO:0016903,GO:0016999,GO:0017144,GO:…	1.2.4.2,4.1.1.71	ko:K00164,ko:K01616	ko00020,ko00310,ko00380,ko01100,ko01110,ko01120,ko01130,ko01200,map00020,map00310,map00380,map01100,map01110,map01120,map01130,map01200	M00009,M00011,M00032	R00621,R01933,R01940,R03316,R08549	RC00004,RC00027,RC00627,RC02743,RC02833,RC02883	br01601,ko00000,ko00001,ko00002,ko01000			iNJ661.Rv1248c,iSSON_1240.SSON_0677,iYL1228.KPN_00732	Bacteria	1JCD8@118969,1MVBF@1224,1RN8K@1236,COG0567@1,COG0567@2	NA|NA|NA	C	2-oxoglutarate dehydrogenase C-terminal
B0B39_13305_1	661367.LLO_0398	4.6e-206	723.8	Legionellales	sucB	GO:0003674,GO:0003824,GO:0004149,GO:0005488,GO:0005504,GO:0005575,GO:0005622,GO:0005623,GO:0005737,GO:0005829,GO:0006082,GO:0006091,GO:0006099,GO:0006101,GO:0008150,GO:0008152,GO:0008289,GO:0009060,GO:0009987,GO:0015980,GO:0016417,GO:0016740,GO:0016746,GO:0016747,GO:0016748,GO:0016751,GO:0016999,GO:0017144,GO:0019752,GO:0031405,GO:0031406,GO:0032991,GO:0033293,GO:0036094,GO:0043167,GO:0043168,GO:…	2.3.1.61	ko:K00658	ko00020,ko00310,ko01100,ko01110,ko01120,ko01130,ko01200,map00020,map00310,map01100,map01110,map01120,map01130,map01200	M00009,M00011,M00032	R02570,R02571,R08549	RC00004,RC02727,RC02833	br01601,ko00000,ko00001,ko00002,ko01000			iAF987.Gmet_2766,iAPECO1_1312.APECO1_1352,iECED1_1282.ECED1_0696,iECOK1_1307.ECOK1_0726,iECS88_1305.ECS88_0752,iLF82_1304.LF82_2196,iNRG857_1313.NRG857_03235,iUMN146_1321.UM146_13990,iUTI89_1310.UTI89_C0722	Bacteria	1JDBU@118969,1MUJD@1224,1RME0@1236,COG0508@1,COG0508@2	NA|NA|NA	C	The 2-oxoglutarate dehydrogenase complex catalyzes the overall conversion of 2-oxoglutarate to succinyl-CoA and CO(2)
B0B39_13310_1	661367.LLO_0399	8.1e-213	746.1	Legionellales	sucC		6.2.1.5	ko:K01903	ko00020,ko00640,ko00660,ko00720,ko01100,ko01110,ko01120,ko01130,ko01200,map00020,map00640,map00660,map00720,map01100,map01110,map01120,map01130,map01200	M00009,M00011,M00173,M00374,M00620	R00405,R02404	RC00004,RC00014	ko00000,ko00001,ko00002,ko01000				Bacteria	1JCPV@118969,1MVCE@1224,1RMSU@1236,COG0045@1,COG0045@2	NA|NA|NA	F	Succinyl-CoA synthetase functions in the citric acid cycle (TCA), coupling the hydrolysis of succinyl-CoA to the synthesis of either ATP or GTP and thus represents the only step of substrate-level phosphorylation in the TCA. The beta subunit provides nucleotide specificity of the enzyme and binds the substrate succinate, while the binding sites for coenzyme A and phosphate are found in the alpha …
B0B39_13315_1	661367.LLO_0400	8.4e-162	576.2	Legionellales	sucD	GO:0005575,GO:0005622,GO:0005623,GO:0005737,GO:0005829,GO:0006464,GO:0006468,GO:0006793,GO:0006796,GO:0006807,GO:0008150,GO:0008152,GO:0009361,GO:0009987,GO:0016310,GO:0019538,GO:0032991,GO:0036211,GO:0042709,GO:0043170,GO:0043412,GO:0044237,GO:0044238,GO:0044260,GO:0044267,GO:0044424,GO:0044444,GO:0044464,GO:0045239,GO:0046777,GO:0071704,GO:1901564,GO:1902494	6.2.1.5	ko:K01902	ko00020,ko00640,ko00660,ko00720,ko01100,ko01110,ko01120,ko01130,ko01200,map00020,map00640,map00660,map00720,map01100,map01110,map01120,map01130,map01200	M00009,M00011,M00173,M00374,M00620	R00405,R02404	RC00004,RC00014	ko00000,ko00001,ko00002,ko01000			iE2348C_1286.E2348C_0608	Bacteria	1JCAJ@118969,1MUGA@1224,1RM7Y@1236,COG0074@1,COG0074@2	NA|NA|NA	C	Succinyl-CoA synthetase functions in the citric acid cycle (TCA), coupling the hydrolysis of succinyl-CoA to the synthesis of either ATP or GTP and thus represents the only step of substrate-level phosphorylation in the TCA. The alpha subunit of the enzyme binds the substrates coenzyme A and phosphate, while succinate binding and nucleotide specificity is provided by the beta subunit
B0B39_13320_1	661367.LLO_0401	2.5e-123	448.0	Legionellales	pdxH	GO:0003674,GO:0003824,GO:0004733,GO:0006081,GO:0006725,GO:0006732,GO:0006766,GO:0006767,GO:0006793,GO:0006796,GO:0006807,GO:0008150,GO:0008152,GO:0009058,GO:0009108,GO:0009110,GO:0009987,GO:0016491,GO:0016638,GO:0016641,GO:0017144,GO:0018130,GO:0019438,GO:0019637,GO:0034641,GO:0042364,GO:0042816,GO:0042819,GO:0042822,GO:0042823,GO:0044237,GO:0044249,GO:0044271,GO:0044281,GO:0044283,GO:0046184,GO:…	1.4.3.5	ko:K00275	ko00750,ko01100,ko01120,map00750,map01100,map01120	M00124	R00277,R00278,R01710,R01711	RC00048,RC00116	ko00000,ko00001,ko00002,ko01000				Bacteria	1JCIW@118969,1NZUU@1224,1RMQ2@1236,COG0259@1,COG0259@2	NA|NA|NA	H	Catalyzes the oxidation of either pyridoxine 5'- phosphate (PNP) or pyridoxamine 5'-phosphate (PMP) into pyridoxal 5'-phosphate (PLP)
B0B39_13325_1	661367.LLO_0402	1.3e-66	258.8	Legionellales	letE												Bacteria	1JEM7@118969,1QBEX@1224,1T6ZX@1236,2AP3R@1,31E59@2	NA|NA|NA
B0B39_13330_1	661367.LLO_0403	9.4e-65	252.7	Legionellales													Bacteria	1JENC@118969,1QR64@1224,1T70I@1236,2B12C@1,31TFS@2	NA|NA|NA	S	SseB protein N-terminal domain
B0B39_13335_1	661367.LLO_0404	1.2e-236	825.5	Legionellales													Bacteria	1JD48@118969,1RBUI@1224,1S2JS@1236,COG2271@1,COG2271@2	NA|NA|NA	G	Major Facilitator Superfamily
B0B39_13340_1	661367.LLO_0405	2e-248	864.8	Legionellales													Bacteria	1JDHG@118969,1N902@1224,1SDR2@1236,COG5339@1,COG5339@2	NA|NA|NA	S	Bacterial protein of unknown function (DUF945)
B0B39_13345_1	1094715.CM001373_gene2915	3e-44	184.1	Legionellales	fis	GO:0000018,GO:0000229,GO:0000785,GO:0000786,GO:0000787,GO:0000789,GO:0000976,GO:0000984,GO:0000985,GO:0001017,GO:0001046,GO:0001047,GO:0001067,GO:0001121,GO:0001130,GO:0001131,GO:0001140,GO:0001216,GO:0001217,GO:0003674,GO:0003676,GO:0003677,GO:0003690,GO:0003700,GO:0005488,GO:0005515,GO:0005575,GO:0005622,GO:0005623,GO:0005694,GO:0005737,GO:0005829,GO:0006139,GO:0006351,GO:0006355,GO:0006725,GO:…		ko:K03557,ko:K07712	ko02020,ko05111,map02020,map05111	M00497			ko00000,ko00001,ko00002,ko02022,ko03000,ko03036,ko03400				Bacteria	1JEUH@118969,1N7MJ@1224,1SD35@1236,COG2901@1,COG2901@2	NA|NA|NA	KL	Belongs to the transcriptional regulatory Fis family
B0B39_13350_1	661367.LLO_0407	8.2e-171	606.3	Legionellales	prs	GO:0000287,GO:0003674,GO:0003824,GO:0004749,GO:0005488,GO:0005575,GO:0005622,GO:0005623,GO:0005737,GO:0005829,GO:0006015,GO:0006139,GO:0006163,GO:0006164,GO:0006725,GO:0006753,GO:0006793,GO:0006796,GO:0006807,GO:0008150,GO:0008152,GO:0009058,GO:0009117,GO:0009150,GO:0009152,GO:0009165,GO:0009259,GO:0009260,GO:0009987,GO:0016740,GO:0016772,GO:0016778,GO:0018130,GO:0019438,GO:0019637,GO:0019693,GO:…	2.7.6.1	ko:K00948	ko00030,ko00230,ko01100,ko01110,ko01120,ko01130,ko01200,ko01230,map00030,map00230,map01100,map01110,map01120,map01130,map01200,map01230	M00005	R01049	RC00002,RC00078	ko00000,ko00001,ko00002,ko01000			iAF1260.b1207,iAPECO1_1312.APECO1_323,iB21_1397.B21_01192,iBWG_1329.BWG_1032,iE2348C_1286.E2348C_1330,iEC042_1314.EC042_1264,iEC55989_1330.EC55989_1303,iECABU_c1320.ECABU_c14780,iECBD_1354.ECBD_2414,iECB_1328.ECB_01182,iECDH10B_1368.ECDH10B_1260,iECDH1ME8569_1439.ECDH1ME8569_1146,iECD_1391.ECD_01182,iECED1_1282.ECED1_1355,iECH74115_1262.ECH74115_1688,iECIAI1_1343.ECIAI1_1228,iECIAI39_1322.ECIAI39…	Bacteria	1JDFG@118969,1MW21@1224,1RMUC@1236,COG0462@1,COG0462@2	NA|NA|NA	F	Involved in the biosynthesis of the central metabolite phospho-alpha-D-ribosyl-1-pyrophosphate (PRPP) via the transfer of pyrophosphoryl group from ATP to 1-hydroxyl of ribose-5-phosphate (Rib-5-P)
B0B39_13360_1	661367.LLO_0408	3.5e-111	407.5	Legionellales	lolB	GO:0003674,GO:0005488,GO:0005575,GO:0005623,GO:0006807,GO:0008104,GO:0008150,GO:0008152,GO:0008289,GO:0009279,GO:0010876,GO:0016020,GO:0019538,GO:0019867,GO:0030312,GO:0030313,GO:0031975,GO:0033036,GO:0033218,GO:0034613,GO:0042157,GO:0042277,GO:0043170,GO:0044238,GO:0044462,GO:0044464,GO:0044872,GO:0044873,GO:0044874,GO:0051179,GO:0051641,GO:0051668,GO:0070727,GO:0071704,GO:0071723,GO:0071944,GO:…		ko:K02494					ko00000				Bacteria	1JC5E@118969,1N02T@1224,1S91E@1236,COG3017@1,COG3017@2	NA|NA|NA	M	Plays a critical role in the incorporation of lipoproteins in the outer membrane after they are released by the LolA protein
B0B39_13365_1	661367.LLO_0409	5.5e-89	333.6	Legionellales	coaD	GO:0003674,GO:0003824,GO:0004595,GO:0005488,GO:0005515,GO:0006082,GO:0006139,GO:0006163,GO:0006164,GO:0006575,GO:0006725,GO:0006732,GO:0006753,GO:0006766,GO:0006767,GO:0006793,GO:0006796,GO:0006807,GO:0008150,GO:0008152,GO:0009058,GO:0009108,GO:0009110,GO:0009117,GO:0009150,GO:0009152,GO:0009165,GO:0009259,GO:0009260,GO:0009987,GO:0015936,GO:0015937,GO:0015939,GO:0015940,GO:0016053,GO:0016740,GO:…	2.7.7.3	ko:K00954	ko00770,ko01100,map00770,map01100	M00120	R03035	RC00002	ko00000,ko00001,ko00002,ko01000			iPC815.YPO0053,iSDY_1059.SDY_4064	Bacteria	1JEBG@118969,1RD9F@1224,1S41J@1236,COG0669@1,COG0669@2	NA|NA|NA	F	Reversibly transfers an adenylyl group from ATP to 4'- phosphopantetheine, yielding dephospho-CoA (dPCoA) and pyrophosphate
B0B39_13370_1	661367.LLO_0410	0.0	1147.1	Legionellales	ggt		2.3.2.2,3.4.19.13	ko:K00681	ko00430,ko00460,ko00480,ko01100,map00430,map00460,map00480,map01100		R00494,R01262,R01687,R03867,R03916,R03970,R03971,R04935	RC00064,RC00090,RC00096	ko00000,ko00001,ko01000,ko01002				Bacteria	1JC9A@118969,1MUV6@1224,1RMIT@1236,COG0405@1,COG0405@2	NA|NA|NA	E	Gamma-glutamyltranspeptidase
B0B39_13375_1	661367.LLO_0411	3.5e-263	913.7	Gammaproteobacteria				ko:K03413	ko02020,ko02030,map02020,map02030	M00506			ko00000,ko00001,ko00002,ko02022,ko02035				Bacteria	1R5VV@1224,1S1JZ@1236,COG2199@1,COG3706@2	NA|NA|NA	T	Diguanylate cyclase, GGDEF domain
B0B39_13380_1	661367.LLO_0412	5.4e-53	215.3	Gammaproteobacteria													Bacteria	1MXG7@1224,1RMS4@1236,COG1215@1,COG1215@2	NA|NA|NA	M	Poly-beta-1,6-N-acetyl-D-glucosamine synthase
B0B39_13385_1	661367.LLO_0413	2.7e-183	647.9	Gammaproteobacteria				ko:K02022,ko:K02557,ko:K09760	ko02030,ko02040,map02030,map02040				ko00000,ko00001,ko02000,ko02035	1.A.30.1			Bacteria	1RF62@1224,1S5PR@1236,COG1566@1,COG1566@2	NA|NA|NA	V	HlyD family secretion protein
B0B39_13390_1	661367.LLO_0414	5e-136	490.3	Legionellales	plsC		2.3.1.51	ko:K00655	ko00561,ko00564,ko01100,ko01110,map00561,map00564,map01100,map01110	M00089	R02241,R09381	RC00004,RC00037,RC00039	ko00000,ko00001,ko00002,ko01000,ko01004				Bacteria	1JCRA@118969,1MY51@1224,1SXRH@1236,COG0204@1,COG0204@2	NA|NA|NA	I	Phosphate acyltransferases
B0B39_13395_1	661367.LLO_0415	3.1e-158	564.3	Legionellales	fpg	GO:0000702,GO:0000703,GO:0003674,GO:0003676,GO:0003677,GO:0003684,GO:0003824,GO:0003906,GO:0004518,GO:0004519,GO:0005488,GO:0006139,GO:0006259,GO:0006281,GO:0006284,GO:0006285,GO:0006725,GO:0006807,GO:0006950,GO:0006974,GO:0008150,GO:0008152,GO:0008270,GO:0008534,GO:0009987,GO:0016787,GO:0016788,GO:0016798,GO:0016799,GO:0019104,GO:0033554,GO:0034641,GO:0043167,GO:0043169,GO:0043170,GO:0044237,GO:…	3.2.2.23,4.2.99.18	ko:K10563	ko03410,map03410				ko00000,ko00001,ko01000,ko03400				Bacteria	1JCFU@118969,1MVM5@1224,1RP3J@1236,COG0266@1,COG0266@2	NA|NA|NA	L	Involved in base excision repair of DNA damaged by oxidation or by mutagenic agents. Acts as DNA glycosylase that recognizes and removes damaged bases. Has a preference for oxidized purines, such as 7,8-dihydro-8-oxoguanine (8-oxoG). Has AP (apurinic apyrimidinic) lyase activity and introduces nicks in the DNA strand. Cleaves the DNA backbone by beta-delta elimination to generate a single-strand …
B0B39_13400_1	661367.LLO_0416	3.8e-35	153.7	Legionellales													Bacteria	1JF6Q@118969,1QBRU@1224,1T7BZ@1236,2A21A@1,30QBA@2	NA|NA|NA
B0B39_13405_1	661367.LLO_0417	6.1e-232	809.7	Legionellales	desA		1.14.19.1	ko:K00507	ko01040,ko01212,ko03320,ko04152,ko04212,map01040,map01212,map03320,map04152,map04212		R02222	RC00917	ko00000,ko00001,ko01000,ko01004				Bacteria	1JD1I@118969,1N2MA@1224,1RSN1@1236,COG1398@1,COG1398@2	NA|NA|NA	I	Fatty acid desaturase
B0B39_13410_1	661367.LLO_0418	1.8e-136	491.9	Legionellales													Bacteria	1JDC0@118969,1MUEV@1224,1RNH2@1236,COG1028@1,COG1028@2	NA|NA|NA	IQ	KR domain
B0B39_13415_1	661367.LLO_0419	1.6e-137	495.4	Legionellales													Bacteria	1JDNB@118969,1MUEV@1224,1RNH2@1236,COG1028@1,COG1028@2	NA|NA|NA	IQ	3-beta hydroxysteroid dehydrogenase/isomerase family
B0B39_13420_1	661367.LLO_0420	7.4e-65	253.1	Legionellales	phaR												Bacteria	1JEDH@118969,1RHRC@1224,1T06B@1236,COG5394@1,COG5394@2	NA|NA|NA	S	PHB/PHA accumulation regulator DNA-binding domain
B0B39_13425_1	661367.LLO_0421	5.6e-47	193.4	Legionellales													Bacteria	1JEPV@118969,1QBFY@1224,1T712@1236,2A10J@1,30P5Y@2	NA|NA|NA	S	Phasin protein
B0B39_13430_1	661367.LLO_0422	1.2e-197	695.7	Legionellales	lptF	GO:0003674,GO:0003824,GO:0005215,GO:0005319,GO:0005575,GO:0005623,GO:0005886,GO:0006810,GO:0006869,GO:0008150,GO:0010876,GO:0015221,GO:0015399,GO:0015405,GO:0015437,GO:0015920,GO:0016020,GO:0016021,GO:0016462,GO:0016787,GO:0016817,GO:0016818,GO:0016887,GO:0017111,GO:0022804,GO:0022857,GO:0022884,GO:0031224,GO:0032991,GO:0033036,GO:0034040,GO:0042623,GO:0042626,GO:0043190,GO:0043492,GO:0044425,GO:…		ko:K07091,ko:K11720	ko02010,map02010	M00320			ko00000,ko00001,ko00002,ko02000	1.B.42.1		iECED1_1282.ECED1_5114,iUMNK88_1353.UMNK88_5207	Bacteria	1JDY9@118969,1MUF2@1224,1RMN5@1236,COG0795@1,COG0795@2	NA|NA|NA	S	Predicted permease YjgP/YjgQ family
B0B39_13435_1	661367.LLO_0423	1e-193	682.6	Legionellales	lptG	GO:0005575,GO:0005623,GO:0005886,GO:0006810,GO:0006869,GO:0008150,GO:0010876,GO:0015920,GO:0016020,GO:0016021,GO:0031224,GO:0032991,GO:0033036,GO:0043190,GO:0044425,GO:0044459,GO:0044464,GO:0051179,GO:0051234,GO:0071702,GO:0071944,GO:0098533,GO:0098796,GO:0098797,GO:1901264,GO:1902494,GO:1902495,GO:1904949,GO:1990351		ko:K11720	ko02010,map02010	M00320			ko00000,ko00001,ko00002,ko02000	1.B.42.1		iSSON_1240.SSON_4447	Bacteria	1JCJ3@118969,1MVW3@1224,1RM8H@1236,COG0795@1,COG0795@2	NA|NA|NA	S	Predicted permease YjgP/YjgQ family
B0B39_13440_1	661367.LLO_0424	0.0	2915.6	Legionellales				ko:K10110	ko02010,map02010	M00194			ko00000,ko00001,ko00002,ko02000	3.A.1.1.1,3.A.1.1.22		iLJ478.TM1202	Bacteria	1JFNE@118969,1QC20@1224,1T7PR@1236,COG1196@1,COG1196@2	NA|NA|NA	D	Dot/Icm substrate protein
B0B39_13445_1	661367.LLO_0425	0.0	3001.1	Legionellales	sidE	GO:0000338,GO:0003674,GO:0003824,GO:0003956,GO:0005575,GO:0006464,GO:0006508,GO:0006807,GO:0008150,GO:0008152,GO:0008233,GO:0008234,GO:0009987,GO:0016567,GO:0016579,GO:0016740,GO:0016757,GO:0016763,GO:0016787,GO:0018995,GO:0019538,GO:0019783,GO:0019784,GO:0032446,GO:0036211,GO:0043170,GO:0043412,GO:0043657,GO:0044215,GO:0044216,GO:0044217,GO:0044237,GO:0044238,GO:0044260,GO:0044267,GO:0061578,GO:…		ko:K10110,ko:K15473	ko02010,ko05134,map02010,map05134	M00194			ko00000,ko00001,ko00002,ko02000	3.A.1.1.1,3.A.1.1.22		iLJ478.TM1202	Bacteria	1JDEX@118969,1PD0K@1224,1SY6S@1236,COG1196@1,COG1196@2	NA|NA|NA	D	Dot/Icm substrate protein
B0B39_13450_1	661367.LLO_0426	0.0	3046.1	Legionellales				ko:K10110	ko02010,map02010	M00194			ko00000,ko00001,ko00002,ko02000	3.A.1.1.1,3.A.1.1.22		iLJ478.TM1202	Bacteria	1JFN2@118969,1QC1R@1224,1T7PH@1236,COG1196@1,COG1196@2	NA|NA|NA	D	Dot/Icm substrate protein
B0B39_13455_1	661367.LLO_0427	5.5e-59	233.4	Legionellales													Bacteria	1JF2E@118969,1QBP2@1224,1T790@1236,2A155@1,31EDA@2	NA|NA|NA
B0B39_13460_1	661367.LLO_0428	1.3e-181	642.1	Legionellales				ko:K06911					ko00000				Bacteria	1JCH5@118969,1MWIP@1224,1RS05@1236,COG1741@1,COG1741@2	NA|NA|NA	S	Pirin C-terminal cupin domain
B0B39_13465_1	661367.LLO_0429	0.0	1144.4	Legionellales	maeA	GO:0003674,GO:0003824,GO:0004470,GO:0004471,GO:0004473,GO:0005575,GO:0005622,GO:0005623,GO:0005737,GO:0005829,GO:0005975,GO:0005996,GO:0006006,GO:0006082,GO:0006090,GO:0006094,GO:0006108,GO:0008150,GO:0008152,GO:0009058,GO:0009987,GO:0016051,GO:0016491,GO:0016614,GO:0016615,GO:0016616,GO:0019318,GO:0019319,GO:0019752,GO:0032787,GO:0043436,GO:0043648,GO:0044237,GO:0044238,GO:0044281,GO:0044283,GO:…	1.1.1.38	ko:K00027	ko00620,ko01200,ko02020,map00620,map01200,map02020		R00214	RC00105	ko00000,ko00001,ko01000			iSbBS512_1146.SbBS512_E1742	Bacteria	1JCM9@118969,1MU0A@1224,1RQ11@1236,COG0281@1,COG0281@2	NA|NA|NA	C	Malic enzyme, NAD binding domain
B0B39_13470_1	661367.LLO_0430	1e-130	472.6	Legionellales	gst5		2.5.1.18	ko:K00799	ko00480,ko00980,ko00982,ko00983,ko01524,ko05200,ko05204,ko05225,ko05418,map00480,map00980,map00982,map00983,map01524,map05200,map05204,map05225,map05418		R03522,R07002,R07003,R07004,R07023,R07024,R07025,R07026,R07069,R07070,R07083,R07084,R07091,R07092,R07093,R07094,R07100,R07113,R07116,R08280,R09409,R11905	RC00004,RC00069,RC00840,RC00948,RC01704,RC01705,RC01706,RC01758,RC01759,RC01765,RC01767,RC01769,RC02243,RC02527,RC02939,RC02940,RC02942,RC02943,RC02944	ko00000,ko00001,ko01000,ko02000	1.A.12.2.2,1.A.12.3.2			Bacteria	1JGI8@118969,1MY66@1224,1SNF4@1236,COG0625@1,COG0625@2	NA|NA|NA	O	Glutathione S-transferase, C-terminal domain
B0B39_13475_1	661367.LLO_0431	1.5e-231	808.5	Legionellales													Bacteria	1JDYQ@118969,1QTNA@1224,1T8BN@1236,29RGP@1,30CJH@2	NA|NA|NA
B0B39_13480_1	661367.LLO_0432	0.0	1100.1	Legionellales													Bacteria	1JDKC@118969,1QB04@1224,1T6GZ@1236,2ANP6@1,31DNM@2	NA|NA|NA
B0B39_13485_1	661367.LLO_0433	7.2e-233	812.8	Legionellales													Bacteria	1JDE7@118969,1MXJ3@1224,1RRZK@1236,COG1073@1,COG1073@2	NA|NA|NA	S	Alpha/beta hydrolase of unknown function (DUF1100)
B0B39_13490_1	661367.LLO_0434	0.0	1590.1	Legionellales	mgtA		3.6.3.2	ko:K01531					ko00000,ko01000	3.A.3.4			Bacteria	1JCWM@118969,1MUU5@1224,1RMYC@1236,COG0474@1,COG0474@2	NA|NA|NA	P	E1-E2 ATPase
B0B39_13495_1	661367.LLO_0435	0.0	1326.6	Legionellales													Bacteria	1JCGW@118969,1MV2W@1224,1RQS2@1236,COG1835@1,COG1835@2	NA|NA|NA	I	Acyltransferase family
B0B39_13500_1	661367.LLO_0436	1.5e-106	392.1	Legionellales			3.1.4.58	ko:K01975					ko00000,ko01000,ko03016				Bacteria	1JEZ1@118969,1RDB2@1224,1SC7S@1236,COG1514@1,COG1514@2	NA|NA|NA	J	Hydrolyzes RNA 2',3'-cyclic phosphodiester to an RNA 2'- phosphomonoester
B0B39_13505_1	661367.LLO_0437	2.3e-90	338.2	Legionellales				ko:K06910					ko00000				Bacteria	1JEIN@118969,1N0Y4@1224,1S400@1236,COG1881@1,COG1881@2	NA|NA|NA	S	Phosphatidylethanolamine-binding protein
B0B39_13510_1	661367.LLO_0438	1.4e-74	285.4	Legionellales				ko:K02503					ko00000,ko04147				Bacteria	1JEJH@118969,1N422@1224,1SFGR@1236,COG0537@1,COG0537@2	NA|NA|NA	FG	Scavenger mRNA decapping enzyme C-term binding
B0B39_13515_1	661367.LLO_0439	5.3e-121	440.3	Legionellales													Bacteria	1JEGS@118969,1QQZF@1224,1T6XN@1236,2B0X0@1,31T9S@2	NA|NA|NA
B0B39_13520_1	661367.LLO_0440	8.4e-101	372.9	Legionellales	btuE		1.11.1.9	ko:K00432	ko00480,ko00590,ko04918,map00480,map00590,map04918		R00274,R07034,R07035	RC00011,RC00982	ko00000,ko00001,ko01000				Bacteria	1JC54@118969,1RD1R@1224,1S425@1236,COG0386@1,COG0386@2	NA|NA|NA	O	Glutathione peroxidase
B0B39_13525_1	661367.LLO_0441	8.1e-223	779.6	Legionellales	cusC			ko:K18139	ko01501,ko02024,map01501,map02024	M00642,M00643,M00647,M00718,M00768,M00822			ko00000,ko00001,ko00002,ko01504,ko02000	1.B.17,2.A.6.2			Bacteria	1JDY6@118969,1MUA8@1224,1RMDA@1236,COG1538@1,COG1538@2	NA|NA|NA	MU	Outer membrane efflux protein
B0B39_13530_1	661367.LLO_0442	6.2e-205	719.9	Legionellales	ybhS			ko:K01992		M00254			ko00000,ko00002,ko02000	3.A.1			Bacteria	1JCBM@118969,1MW5R@1224,1RPB4@1236,COG0842@1,COG0842@2	NA|NA|NA	V	ABC transporter, permease
B0B39_13535_1	661367.LLO_0443	9.5e-169	599.4	Legionellales	ybhF			ko:K01990		M00254			ko00000,ko00002,ko02000	3.A.1			Bacteria	1JD41@118969,1MUX3@1224,1RMM4@1236,COG1131@1,COG1131@2	NA|NA|NA	V	ABC transporter, ATP-binding protein
B0B39_13540_1	661367.LLO_0444	2e-149	535.0	Legionellales				ko:K01993					ko00000				Bacteria	1JDYN@118969,1R3U4@1224,1T2P1@1236,COG0845@1,COG0845@2	NA|NA|NA	M	HlyD family secretion protein
B0B39_13545_1	661367.LLO_0445	6.3e-117	426.8	Legionellales													Bacteria	1JE9H@118969,1NQED@1224,1SHB0@1236,COG3714@1,COG3714@2	NA|NA|NA	S	YhhN family
B0B39_13550_1	661367.LLO_0446	1.4e-53	215.3	Legionellales													Bacteria	1JEY9@118969,1QBKM@1224,1T767@1236,2AP90@1,31EAZ@2	NA|NA|NA
B0B39_13555_1	661367.LLO_0447	3.8e-173	614.0	Legionellales													Bacteria	1JDG9@118969,1QN8Z@1224,1T6HH@1236,2AYJ8@1,31QP5@2	NA|NA|NA
B0B39_13560_1	661367.LLO_0448	8.1e-207	726.1	Legionellales													Bacteria	1JE7Y@118969,1QB96@1224,1T6TG@1236,2ANY5@1,31DZ2@2	NA|NA|NA	S	U-box domain
B0B39_13565_1	661367.LLO_0449	2.4e-164	584.7	Legionellales	psuG	GO:0003674,GO:0003824,GO:0005575,GO:0005622,GO:0005623,GO:0005737,GO:0005829,GO:0005975,GO:0006793,GO:0006796,GO:0008150,GO:0008152,GO:0009987,GO:0016301,GO:0016310,GO:0016740,GO:0016772,GO:0019200,GO:0044237,GO:0044238,GO:0044262,GO:0044424,GO:0044444,GO:0044464,GO:0046835,GO:0071704	4.2.1.70	ko:K16329	ko00240,map00240		R01055	RC00432,RC00433	ko00000,ko00001,ko01000				Bacteria	1JCFY@118969,1MUQU@1224,1RQJH@1236,COG2313@1,COG2313@2	NA|NA|NA	Q	Catalyzes the reversible cleavage of pseudouridine 5'- phosphate (PsiMP) to ribose 5-phosphate and uracil. Functions biologically in the cleavage direction, as part of a pseudouridine degradation pathway
B0B39_13570_1	661367.LLO_0450	3e-181	641.0	Legionellales	psuK		2.7.1.15,2.7.1.45,2.7.1.83	ko:K00852,ko:K00874,ko:K16328	ko00030,ko00240,ko01100,ko01120,ko01200,map00030,map00240,map01100,map01120,map01200	M00061,M00308,M00631	R01051,R01541,R02750,R03315	RC00002,RC00017	ko00000,ko00001,ko00002,ko01000				Bacteria	1JE5Z@118969,1MXSY@1224,1RQKG@1236,COG0524@1,COG0524@2	NA|NA|NA	G	Phosphomethylpyrimidine kinase
B0B39_13575_1	661367.LLO_0451	3e-186	657.5	Legionellales	yqjG		1.8.5.7,2.5.1.18	ko:K00799,ko:K07393	ko00480,ko00980,ko00982,ko00983,ko01524,ko05200,ko05204,ko05225,ko05418,map00480,map00980,map00982,map00983,map01524,map05200,map05204,map05225,map05418		R03522,R07002,R07003,R07004,R07023,R07024,R07025,R07026,R07069,R07070,R07083,R07084,R07091,R07092,R07093,R07094,R07100,R07113,R07116,R08280,R09409,R11905	RC00004,RC00069,RC00840,RC00948,RC01704,RC01705,RC01706,RC01758,RC01759,RC01765,RC01767,RC01769,RC02243,RC02527,RC02939,RC02940,RC02942,RC02943,RC02944	ko00000,ko00001,ko01000,ko02000	1.A.12.2.2,1.A.12.3.2			Bacteria	1JD21@118969,1MV50@1224,1RMTI@1236,COG0435@1,COG0435@2	NA|NA|NA	O	Glutathione S-transferase, C-terminal domain
B0B39_13580_1	661367.LLO_0452	0.0	1287.3	Legionellales	acnA		4.2.1.3	ko:K01681	ko00020,ko00630,ko00720,ko01100,ko01110,ko01120,ko01130,ko01200,ko01210,ko01230,map00020,map00630,map00720,map01100,map01110,map01120,map01130,map01200,map01210,map01230	M00009,M00010,M00012,M00173,M00740	R01324,R01325,R01900	RC00497,RC00498,RC00618	br01601,ko00000,ko00001,ko00002,ko01000			iAF987.Gmet_2763	Bacteria	1JD8N@118969,1MU9T@1224,1RN5I@1236,COG1048@1,COG1048@2	NA|NA|NA	C	Aconitase C-terminal domain
B0B39_13585_1	661367.LLO_0453	7.5e-112	409.8	Legionellales				ko:K07100					ko00000				Bacteria	1JD8H@118969,1RAG8@1224,1S3SH@1236,COG1926@1,COG1926@2	NA|NA|NA	F	Phosphoribosyl transferase domain
B0B39_13590_1	661367.LLO_0454	7e-144	516.5	Legionellales	ydfG		1.1.1.276	ko:K05886					ko00000,ko01000				Bacteria	1JDU9@118969,1MUF8@1224,1RMKM@1236,COG4221@1,COG4221@2	NA|NA|NA	S	Belongs to the short-chain dehydrogenases reductases (SDR) family
B0B39_13595_1	661367.LLO_0456	3.9e-40	170.2	Legionellales													Bacteria	1JF5J@118969,1QBR0@1224,1T7B3@1236,2A1W2@1,30Q5B@2	NA|NA|NA
B0B39_13600_1	661367.LLO_0457	2.1e-105	388.3	Legionellales	efp	GO:0003674,GO:0003676,GO:0003723,GO:0003746,GO:0005488,GO:0005575,GO:0005622,GO:0005623,GO:0005737,GO:0005829,GO:0006412,GO:0006414,GO:0006417,GO:0006448,GO:0006518,GO:0006807,GO:0008135,GO:0008150,GO:0008152,GO:0009058,GO:0009059,GO:0009889,GO:0009890,GO:0009892,GO:0009987,GO:0010467,GO:0010468,GO:0010556,GO:0010558,GO:0010605,GO:0010608,GO:0010629,GO:0017148,GO:0019222,GO:0019538,GO:0031323,GO:…		ko:K02356					ko00000,ko03012				Bacteria	1JCR7@118969,1MW2J@1224,1RPW7@1236,COG0231@1,COG0231@2	NA|NA|NA	J	Involved in peptide bond synthesis. Alleviates ribosome stalling that occurs when 3 or more consecutive Pro residues or the sequence PPG is present in a protein, possibly by augmenting the peptidyl transferase activity of the ribosome. Modification of Lys-34 is required for alleviation
B0B39_13605_1	661367.LLO_0458	7.6e-188	662.9	Legionellales	kamA	GO:0003674,GO:0003824,GO:0005488,GO:0016853,GO:0016866,GO:0016869,GO:0048037,GO:0051536,GO:0051539,GO:0051540	5.4.3.2	ko:K01843,ko:K19810	ko00310,map00310		R00461	RC00303	ko00000,ko00001,ko01000,ko03012			iECH74115_1262.ECH74115_5662,iECIAI39_1322.ECIAI39_4611,iS_1188.S4569	Bacteria	1JDP3@118969,1MUPJ@1224,1RM84@1236,COG1509@1,COG1509@2	NA|NA|NA	C	4Fe-4S single cluster domain
B0B39_13610_1	661367.LLO_0459	4e-175	620.5	Legionellales	mccF		3.4.17.13	ko:K01297					ko00000,ko01000,ko01002,ko01011				Bacteria	1JDR5@118969,1MWIY@1224,1T05S@1236,COG1619@1,COG1619@2	NA|NA|NA	V	LD-carboxypeptidase
B0B39_13615_1	661367.LLO_0460	0.0	1386.3	Legionellales	ppk		2.7.4.1	ko:K00937	ko00190,ko03018,map00190,map03018				ko00000,ko00001,ko01000,ko03019			iJN746.PP_5217	Bacteria	1JCKV@118969,1MUM3@1224,1RNRX@1236,COG0855@1,COG0855@2	NA|NA|NA	H	Catalyzes the reversible transfer of the terminal phosphate of ATP to form a long-chain polyphosphate (polyP)
B0B39_13620_1	661367.LLO_0461	6.1e-91	340.1	Legionellales	chrA			ko:K07240					ko00000,ko02000	2.A.51.1			Bacteria	1JD6P@118969,1RFMD@1224,1S3M4@1236,COG2059@1,COG2059@2	NA|NA|NA	P	Chromate transporter
B0B39_13625_1	661367.LLO_0462	2.3e-113	414.8	Legionellales													Bacteria	1JEEY@118969,1P5GX@1224,1T6WQ@1236,2C1GP@1,2ZV5B@2	NA|NA|NA
B0B39_13630_1	661367.LLO_0463	0.0	1620.1	Legionellales	fadE		1.3.8.7	ko:K00249,ko:K06445	ko00071,ko00280,ko00410,ko00640,ko01100,ko01110,ko01130,ko01200,ko01212,ko03320,map00071,map00280,map00410,map00640,map01100,map01110,map01130,map01200,map01212,map03320	M00013,M00036,M00087	R00924,R01175,R01279,R02661,R03172,R03777,R03857,R03990,R04095,R04432,R04751,R04754	RC00052,RC00068,RC00076,RC00095,RC00148,RC00246	ko00000,ko00001,ko00002,ko01000				Bacteria	1JCBF@118969,1MUDR@1224,1RPM5@1236,COG1960@1,COG1960@2	NA|NA|NA	I	Domain of unknown function (DUF1974)
B0B39_13635_1	661367.LLO_0464	4.3e-144	517.3	Legionellales													Bacteria	1JE8S@118969,1QB9I@1224,1T6TY@1236,2A0BV@1,30NFC@2	NA|NA|NA
B0B39_13640_1	661367.LLO_0465	3.2e-129	467.6	Legionellales	rmlA	GO:0000166,GO:0000270,GO:0000287,GO:0001882,GO:0001884,GO:0002134,GO:0003674,GO:0003824,GO:0005488,GO:0006022,GO:0006040,GO:0006082,GO:0006807,GO:0008150,GO:0008152,GO:0009254,GO:0009987,GO:0016740,GO:0016772,GO:0016779,GO:0019103,GO:0019752,GO:0030203,GO:0032549,GO:0032551,GO:0032553,GO:0032557,GO:0036094,GO:0043167,GO:0043168,GO:0043169,GO:0043170,GO:0043436,GO:0044237,GO:0044281,GO:0046872,GO:…	2.7.7.13,2.7.7.24,2.7.7.99	ko:K00966,ko:K00973,ko:K00992	ko00051,ko00520,ko00521,ko00523,ko00525,ko01100,ko01110,ko01130,map00051,map00520,map00521,map00523,map00525,map01100,map01110,map01130	M00114,M00361,M00362,M00793	R00885,R02328,R11025	RC00002	ko00000,ko00001,ko00002,ko01000				Bacteria	1JCQ7@118969,1R9ZD@1224,1S23A@1236,COG1208@1,COG1208@2	NA|NA|NA	JM	Nucleotidyl transferase
B0B39_13645_1	661367.LLO_0466	1.3e-192	678.7	Legionellales		GO:0000166,GO:0000270,GO:0003674,GO:0003824,GO:0005488,GO:0005524,GO:0005975,GO:0006022,GO:0006040,GO:0006082,GO:0006793,GO:0006796,GO:0006807,GO:0008144,GO:0008150,GO:0008152,GO:0009254,GO:0009987,GO:0016301,GO:0016310,GO:0016740,GO:0016772,GO:0017076,GO:0019200,GO:0019752,GO:0030203,GO:0030554,GO:0032553,GO:0032555,GO:0032559,GO:0035639,GO:0036094,GO:0043167,GO:0043168,GO:0043170,GO:0043436,GO:…	2.7.1.221	ko:K07102	ko00520,ko01100,map00520,map01100		R08968,R11024	RC00002,RC00078	ko00000,ko00001,ko01000				Bacteria	1JC91@118969,1MXCH@1224,1RQ1Q@1236,COG3178@1,COG3178@2	NA|NA|NA	S	Ecdysteroid kinase
B0B39_13650_1	661367.LLO_0467	0.0	1718.4	Legionellales	lptD			ko:K04744					ko00000,ko02000	1.B.42.1			Bacteria	1JC4M@118969,1MUJC@1224,1RQEX@1236,COG1452@1,COG1452@2	NA|NA|NA	M	Together with LptE, is involved in the assembly of lipopolysaccharide (LPS) at the surface of the outer membrane
B0B39_13655_1	661367.LLO_0468	9.9e-236	822.4	Legionellales	surA	GO:0000413,GO:0003674,GO:0003755,GO:0003824,GO:0005488,GO:0005515,GO:0005575,GO:0005623,GO:0006457,GO:0006458,GO:0006464,GO:0006807,GO:0008150,GO:0008152,GO:0009987,GO:0016043,GO:0016853,GO:0016859,GO:0018193,GO:0018208,GO:0019538,GO:0022607,GO:0030288,GO:0030313,GO:0031647,GO:0031975,GO:0033218,GO:0036211,GO:0042277,GO:0042597,GO:0043163,GO:0043165,GO:0043170,GO:0043412,GO:0044085,GO:0044091,GO:…	5.2.1.8	ko:K03769,ko:K03771					ko00000,ko01000,ko03110				Bacteria	1JDG4@118969,1MVB3@1224,1RMWU@1236,COG0760@1,COG0760@2	NA|NA|NA	M	Chaperone involved in the correct folding and assembly of outer membrane proteins. Recognizes specific patterns of aromatic residues and the orientation of their side chains, which are found more frequently in integral outer membrane proteins. May act in both early periplasmic and late outer membrane-associated steps of protein maturation
B0B39_13660_1	661367.LLO_0469	7.6e-180	636.3	Legionellales	pdxA	GO:0000166,GO:0000287,GO:0003674,GO:0003824,GO:0005488,GO:0005515,GO:0006081,GO:0006725,GO:0006732,GO:0006766,GO:0006767,GO:0006793,GO:0006796,GO:0006807,GO:0008150,GO:0008152,GO:0008270,GO:0008614,GO:0008615,GO:0009058,GO:0009108,GO:0009110,GO:0009987,GO:0016491,GO:0016614,GO:0016616,GO:0017144,GO:0018130,GO:0019438,GO:0019637,GO:0034641,GO:0036094,GO:0042364,GO:0042802,GO:0042816,GO:0042819,GO:…	1.1.1.262,1.1.1.408,1.1.1.409	ko:K00097,ko:K22024	ko00750,ko01100,map00750,map01100	M00124	R05681,R05837,R07406	RC00089,RC00675,RC01475	ko00000,ko00001,ko00002,ko01000			iECO111_1330.ECO111_0056	Bacteria	1JCGN@118969,1MX5W@1224,1RNZV@1236,COG1995@1,COG1995@2	NA|NA|NA	H	Catalyzes the NAD(P)-dependent oxidation of 4- (phosphohydroxy)-L-threonine (HTP) into 2-amino-3-oxo-4- (phosphohydroxy)butyric acid which spontaneously decarboxylates to form 3-amino-2-oxopropyl phosphate (AHAP)
B0B39_13665_1	661367.LLO_0470	4e-89	334.0	Legionellales	folA		1.1.1.262,1.5.1.3	ko:K00097,ko:K00287,ko:K18589	ko00670,ko00750,ko00790,ko01100,ko01523,map00670,map00750,map00790,map01100,map01523	M00124,M00126,M00840	R00936,R00937,R00939,R00940,R02235,R02236,R05681,R05837,R07406,R11765	RC00089,RC00109,RC00110,RC00158,RC00675,RC01475	br01600,ko00000,ko00001,ko00002,ko01000,ko01504				Bacteria	1JEAF@118969,1RH0P@1224,1S5VH@1236,COG0262@1,COG0262@2	NA|NA|NA	H	Key enzyme in folate metabolism. Catalyzes an essential reaction for de novo glycine and purine synthesis, and for DNA precursor synthesis
B0B39_13710_1	661367.LLO_0472	3.2e-225	787.3	Legionellales	tuf			ko:K02358					ko00000,ko03012,ko03029,ko04147				Bacteria	1JD5X@118969,1MVC0@1224,1RMYX@1236,COG0050@1,COG0050@2	NA|NA|NA	J	This protein promotes the GTP-dependent binding of aminoacyl-tRNA to the A-site of ribosomes during protein biosynthesis
B0B39_13720_1	661367.LLO_0473	6.6e-60	236.5	Legionellales	secE	GO:0002790,GO:0003674,GO:0005215,GO:0005575,GO:0005623,GO:0005886,GO:0005887,GO:0006605,GO:0006612,GO:0006613,GO:0006614,GO:0006616,GO:0006810,GO:0006886,GO:0008104,GO:0008150,GO:0008320,GO:0008565,GO:0009306,GO:0009987,GO:0015031,GO:0015833,GO:0016020,GO:0016021,GO:0016043,GO:0022857,GO:0022884,GO:0031224,GO:0031226,GO:0031522,GO:0032940,GO:0032978,GO:0032991,GO:0033036,GO:0033365,GO:0034613,GO:…		ko:K03073	ko02024,ko03060,ko03070,map02024,map03060,map03070	M00335			ko00000,ko00001,ko00002,ko02044	3.A.5.1,3.A.5.2			Bacteria	1JECV@118969,1RDI9@1224,1S3PA@1236,COG0690@1,COG0690@2	NA|NA|NA	U	Essential subunit of the Sec protein translocation channel SecYEG. Clamps together the 2 halves of SecY. May contact the channel plug during translocation
B0B39_13725_1	1408445.JHXP01000047_gene1750	4.1e-98	364.0	Legionellales	nusG	GO:0005575,GO:0005618,GO:0005622,GO:0005623,GO:0005737,GO:0005829,GO:0005886,GO:0006139,GO:0006351,GO:0006353,GO:0006355,GO:0006725,GO:0006807,GO:0008150,GO:0008152,GO:0009058,GO:0009059,GO:0009889,GO:0009987,GO:0010467,GO:0010468,GO:0010556,GO:0016020,GO:0016070,GO:0018130,GO:0019219,GO:0019222,GO:0019438,GO:0030312,GO:0031323,GO:0031326,GO:0031554,GO:0031564,GO:0032774,GO:0034641,GO:0034645,GO:…		ko:K02601					ko00000,ko03009,ko03021				Bacteria	1JCZJ@118969,1MU14@1224,1RMW0@1236,COG0250@1,COG0250@2	NA|NA|NA	K	Participates in transcription elongation, termination and antitermination
B0B39_13730_1	1408445.JHXP01000047_gene1749	3e-72	277.7	Legionellales	rplK	GO:0000027,GO:0003674,GO:0003676,GO:0003723,GO:0003735,GO:0005198,GO:0005488,GO:0005575,GO:0005622,GO:0005623,GO:0005737,GO:0005829,GO:0005840,GO:0006412,GO:0006518,GO:0006807,GO:0006996,GO:0008150,GO:0008152,GO:0009058,GO:0009059,GO:0009987,GO:0010467,GO:0015934,GO:0016043,GO:0019538,GO:0019843,GO:0022607,GO:0022613,GO:0022618,GO:0022625,GO:0022626,GO:0032991,GO:0034622,GO:0034641,GO:0034645,GO:…		ko:K02867	ko03010,map03010	M00178,M00179			br01610,ko00000,ko00001,ko00002,ko03011				Bacteria	1JEAR@118969,1RA2M@1224,1S22R@1236,COG0080@1,COG0080@2	NA|NA|NA	J	Forms part of the ribosomal stalk which helps the ribosome interact with GTP-bound translation factors
B0B39_13735_1	1408445.JHXP01000047_gene1748	2.6e-121	441.4	Legionellales	rplA	GO:0000027,GO:0000470,GO:0003674,GO:0003676,GO:0003723,GO:0003735,GO:0005198,GO:0005488,GO:0005575,GO:0005618,GO:0005622,GO:0005623,GO:0005737,GO:0005829,GO:0005840,GO:0005886,GO:0006139,GO:0006364,GO:0006396,GO:0006412,GO:0006417,GO:0006446,GO:0006518,GO:0006725,GO:0006807,GO:0006996,GO:0008150,GO:0008152,GO:0009058,GO:0009059,GO:0009889,GO:0009890,GO:0009892,GO:0009987,GO:0010467,GO:0010468,GO:…		ko:K02863	ko03010,map03010	M00178,M00179			br01610,ko00000,ko00001,ko00002,ko03011				Bacteria	1JC5M@118969,1MUE6@1224,1RMDW@1236,COG0081@1,COG0081@2	NA|NA|NA	J	Binds directly to 23S rRNA. The L1 stalk is quite mobile in the ribosome, and is involved in E site tRNA release
B0B39_13740_1	661367.LLO_0477	1.6e-75	288.9	Legionellales	rplJ	GO:0003674,GO:0003735,GO:0005198,GO:0005488,GO:0005575,GO:0005618,GO:0005622,GO:0005623,GO:0005737,GO:0005829,GO:0005840,GO:0005886,GO:0006412,GO:0006417,GO:0006518,GO:0006807,GO:0008150,GO:0008152,GO:0009058,GO:0009059,GO:0009889,GO:0009890,GO:0009892,GO:0009987,GO:0010467,GO:0010468,GO:0010556,GO:0010558,GO:0010605,GO:0010608,GO:0010629,GO:0015934,GO:0016020,GO:0017148,GO:0019222,GO:0019538,GO:…		ko:K02864,ko:K02935	ko03010,map03010	M00178,M00179			br01610,ko00000,ko00001,ko00002,ko03011				Bacteria	1JCDR@118969,1RAN5@1224,1S286@1236,COG0244@1,COG0244@2	NA|NA|NA	J	Forms part of the ribosomal stalk, playing a central role in the interaction of the ribosome with GTP-bound translation factors
B0B39_13745_1	1094715.CM001373_gene2853	2.3e-12	78.6	Legionellales	rplL	GO:0005575,GO:0005618,GO:0005622,GO:0005623,GO:0005737,GO:0005829,GO:0005886,GO:0008150,GO:0016020,GO:0030312,GO:0040007,GO:0044424,GO:0044444,GO:0044464,GO:0071944		ko:K02935	ko03010,map03010	M00178			br01610,ko00000,ko00001,ko00002,ko03011				Bacteria	1JEGD@118969,1RGU4@1224,1S5V7@1236,COG0222@1,COG0222@2	NA|NA|NA	J	Forms part of the ribosomal stalk which helps the ribosome interact with GTP-bound translation factors. Is thus essential for accurate translation
B0B39_13750_1	661367.LLO_0479	0.0	2660.2	Legionellales	rpoB	GO:0000428,GO:0003674,GO:0003824,GO:0003899,GO:0005575,GO:0005622,GO:0005623,GO:0005737,GO:0005829,GO:0006139,GO:0006351,GO:0006725,GO:0006807,GO:0008150,GO:0008152,GO:0009058,GO:0009059,GO:0009987,GO:0010467,GO:0016070,GO:0016740,GO:0016772,GO:0016779,GO:0018130,GO:0019438,GO:0030880,GO:0032774,GO:0032991,GO:0034062,GO:0034641,GO:0034645,GO:0034654,GO:0043170,GO:0044237,GO:0044238,GO:0044249,GO:…	2.7.7.6	ko:K03043,ko:K13797	ko00230,ko00240,ko01100,ko03020,map00230,map00240,map01100,map03020	M00183	R00435,R00441,R00442,R00443	RC02795	br01611,ko00000,ko00001,ko00002,ko01000,ko03021,ko03400				Bacteria	1JC97@118969,1MUC4@1224,1RMK0@1236,COG0085@1,COG0085@2	NA|NA|NA	K	DNA-dependent RNA polymerase catalyzes the transcription of DNA into RNA using the four ribonucleoside triphosphates as substrates
B0B39_13755_1	1408445.JHXP01000047_gene1744	0.0	2748.8	Legionellales	rpoC	GO:0000428,GO:0005575,GO:0005622,GO:0005623,GO:0030880,GO:0032991,GO:0044424,GO:0044464,GO:0061695,GO:1902494,GO:1990234	2.7.7.6	ko:K03046,ko:K13797	ko00230,ko00240,ko01100,ko03020,map00230,map00240,map01100,map03020	M00183	R00435,R00441,R00442,R00443	RC02795	br01611,ko00000,ko00001,ko00002,ko01000,ko03021,ko03400				Bacteria	1JD5C@118969,1MU3M@1224,1RPYH@1236,COG0086@1,COG0086@2	NA|NA|NA	K	DNA-dependent RNA polymerase catalyzes the transcription of DNA into RNA using the four ribonucleoside triphosphates as substrates
B0B39_13760_1	1408445.JHXP01000047_gene1743	1.6e-64	251.9	Legionellales	rpsL	GO:0000372,GO:0000375,GO:0000376,GO:0003674,GO:0003676,GO:0003723,GO:0003735,GO:0005198,GO:0005488,GO:0005575,GO:0005622,GO:0005623,GO:0005737,GO:0005829,GO:0005840,GO:0006139,GO:0006396,GO:0006412,GO:0006518,GO:0006725,GO:0006807,GO:0008150,GO:0008152,GO:0008380,GO:0009058,GO:0009059,GO:0009893,GO:0009987,GO:0010467,GO:0010468,GO:0010604,GO:0010628,GO:0015935,GO:0016070,GO:0019219,GO:0019222,GO:…		ko:K02950	ko03010,map03010	M00178,M00179			br01610,ko00000,ko00001,ko00002,ko03011				Bacteria	1JEAE@118969,1RCWY@1224,1S3WB@1236,COG0048@1,COG0048@2	NA|NA|NA	J	Interacts with and stabilizes bases of the 16S rRNA that are involved in tRNA selection in the A site and with the mRNA backbone. Located at the interface of the 30S and 50S subunits, it traverses the body of the 30S subunit contacting proteins on the other side and probably holding the rRNA structure together. The combined cluster of proteins S8, S12 and S17 appears to hold together the shoulder…
B0B39_13765_1	661367.LLO_0482	5.1e-90	337.0	Legionellales	rpsG	GO:0000028,GO:0003674,GO:0003676,GO:0003723,GO:0003729,GO:0003735,GO:0005198,GO:0005488,GO:0005575,GO:0005618,GO:0005622,GO:0005623,GO:0005737,GO:0005829,GO:0005840,GO:0005886,GO:0006412,GO:0006417,GO:0006518,GO:0006807,GO:0006996,GO:0008150,GO:0008152,GO:0009058,GO:0009059,GO:0009889,GO:0009890,GO:0009892,GO:0009987,GO:0010467,GO:0010468,GO:0010556,GO:0010558,GO:0010605,GO:0010608,GO:0010629,GO:…		ko:K02992	ko03010,map03010	M00178,M00179			br01610,ko00000,ko00001,ko00002,ko03011				Bacteria	1JDP5@118969,1MXC8@1224,1RN77@1236,COG0049@1,COG0049@2	NA|NA|NA	J	One of the primary rRNA binding proteins, it binds directly to 16S rRNA where it nucleates assembly of the head domain of the 30S subunit. Is located at the subunit interface close to the decoding center, probably blocks exit of the E-site tRNA
B0B39_13770_1	661367.LLO_0483	0.0	1373.2	Legionellales	fusA	GO:0003674,GO:0003676,GO:0003723,GO:0003746,GO:0005488,GO:0005575,GO:0005622,GO:0005623,GO:0005737,GO:0005829,GO:0006412,GO:0006414,GO:0006518,GO:0006807,GO:0008135,GO:0008150,GO:0008152,GO:0009058,GO:0009059,GO:0009987,GO:0010467,GO:0019538,GO:0034641,GO:0034645,GO:0043043,GO:0043170,GO:0043603,GO:0043604,GO:0044237,GO:0044238,GO:0044249,GO:0044260,GO:0044267,GO:0044271,GO:0044424,GO:0044444,GO:…		ko:K02355					ko00000,ko03012,ko03029				Bacteria	1JDM7@118969,1MUCV@1224,1RNSZ@1236,COG0480@1,COG0480@2	NA|NA|NA	J	Catalyzes the GTP-dependent ribosomal translocation step during translation elongation. During this step, the ribosome changes from the pre-translocational (PRE) to the post- translocational (POST) state as the newly formed A-site-bound peptidyl-tRNA and P-site-bound deacylated tRNA move to the P and E sites, respectively. Catalyzes the coordinated movement of the two tRNA molecules, the mRNA and…
B0B39_13775_1	661367.LLO_0472	3.2e-225	787.3	Legionellales	tuf			ko:K02358					ko00000,ko03012,ko03029,ko04147				Bacteria	1JD5X@118969,1MVC0@1224,1RMYX@1236,COG0050@1,COG0050@2	NA|NA|NA	J	This protein promotes the GTP-dependent binding of aminoacyl-tRNA to the A-site of ribosomes during protein biosynthesis
B0B39_13780_1	1122165.AUHS01000023_gene272	1.4e-50	205.3	Legionellales	rpsJ	GO:0001072,GO:0003674,GO:0003735,GO:0005198,GO:0005575,GO:0005622,GO:0005623,GO:0005737,GO:0005829,GO:0005840,GO:0006355,GO:0006412,GO:0006518,GO:0006807,GO:0008150,GO:0008152,GO:0009058,GO:0009059,GO:0009889,GO:0009987,GO:0010467,GO:0010468,GO:0010556,GO:0015935,GO:0019219,GO:0019222,GO:0019538,GO:0022626,GO:0022627,GO:0031323,GO:0031326,GO:0031554,GO:0031564,GO:0032991,GO:0034641,GO:0034645,GO:…		ko:K02946	ko03010,map03010	M00178,M00179			br01610,ko00000,ko00001,ko00002,ko03011				Bacteria	1JEGJ@118969,1RGWF@1224,1S3QX@1236,COG0051@1,COG0051@2	NA|NA|NA	J	Involved in the binding of tRNA to the ribosomes
B0B39_13785_1	661367.LLO_0486	6.7e-108	396.7	Legionellales	rplC	GO:0000027,GO:0003674,GO:0003735,GO:0005198,GO:0005575,GO:0005622,GO:0005623,GO:0005737,GO:0005829,GO:0005840,GO:0005886,GO:0006412,GO:0006518,GO:0006807,GO:0006996,GO:0008150,GO:0008152,GO:0009058,GO:0009059,GO:0009893,GO:0009987,GO:0010467,GO:0010468,GO:0010604,GO:0010628,GO:0015934,GO:0016020,GO:0016043,GO:0019219,GO:0019222,GO:0019538,GO:0022607,GO:0022613,GO:0022618,GO:0022625,GO:0022626,GO:…		ko:K02906	ko03010,map03010	M00178,M00179			br01610,ko00000,ko00001,ko00002,ko03011				Bacteria	1JCYG@118969,1MUST@1224,1RMK9@1236,COG0087@1,COG0087@2	NA|NA|NA	J	One of the primary rRNA binding proteins, it binds directly near the 3'-end of the 23S rRNA, where it nucleates assembly of the 50S subunit
B0B39_13790_1	661367.LLO_0487	2e-106	391.7	Legionellales	rplD	GO:0001130,GO:0001217,GO:0003674,GO:0003676,GO:0003700,GO:0003723,GO:0003735,GO:0004857,GO:0005198,GO:0005488,GO:0005575,GO:0005618,GO:0005622,GO:0005623,GO:0005737,GO:0005829,GO:0005840,GO:0005844,GO:0005886,GO:0006355,GO:0006412,GO:0006417,GO:0006518,GO:0006807,GO:0006996,GO:0008150,GO:0008152,GO:0008428,GO:0009058,GO:0009059,GO:0009889,GO:0009890,GO:0009892,GO:0009987,GO:0010467,GO:0010468,GO:…		ko:K02926,ko:K16193	ko03010,map03010	M00178			br01610,ko00000,ko00001,ko00002,ko03011				Bacteria	1JD0F@118969,1MXPF@1224,1RNNK@1236,COG0088@1,COG0088@2	NA|NA|NA	J	Forms part of the polypeptide exit tunnel
B0B39_13795_1	661367.LLO_0488	7.9e-40	169.5	Legionellales	rplW	GO:0000027,GO:0003674,GO:0003676,GO:0003723,GO:0003735,GO:0005198,GO:0005488,GO:0005575,GO:0005622,GO:0005623,GO:0005737,GO:0005829,GO:0005840,GO:0005886,GO:0006412,GO:0006518,GO:0006807,GO:0006996,GO:0008150,GO:0008152,GO:0009058,GO:0009059,GO:0009987,GO:0010467,GO:0015934,GO:0016020,GO:0016043,GO:0019538,GO:0022607,GO:0022613,GO:0022618,GO:0022625,GO:0022626,GO:0032991,GO:0034622,GO:0034641,GO:…		ko:K02892	ko03010,map03010	M00178,M00179			br01610,ko00000,ko00001,ko00002,ko03011				Bacteria	1JESZ@118969,1MZXX@1224,1S8VX@1236,COG0089@1,COG0089@2	NA|NA|NA	J	One of the early assembly proteins it binds 23S rRNA. One of the proteins that surrounds the polypeptide exit tunnel on the outside of the ribosome. Forms the main docking site for trigger factor binding to the ribosome
B0B39_13800_1	661367.LLO_0489	2.1e-154	551.6	Legionellales	rplB	GO:0000027,GO:0002181,GO:0003674,GO:0003676,GO:0003723,GO:0003735,GO:0005198,GO:0005488,GO:0005575,GO:0005622,GO:0005623,GO:0005737,GO:0005829,GO:0005840,GO:0005886,GO:0006412,GO:0006518,GO:0006807,GO:0006996,GO:0008150,GO:0008152,GO:0008270,GO:0009058,GO:0009059,GO:0009987,GO:0010467,GO:0015934,GO:0016020,GO:0016043,GO:0019538,GO:0022607,GO:0022613,GO:0022618,GO:0022625,GO:0022626,GO:0032991,GO:…		ko:K02886	ko03010,map03010	M00178,M00179			br01610,ko00000,ko00001,ko00002,ko03011				Bacteria	1JC4B@118969,1MVTD@1224,1RMGR@1236,COG0090@1,COG0090@2	NA|NA|NA	J	One of the primary rRNA binding proteins. Required for association of the 30S and 50S subunits to form the 70S ribosome, for tRNA binding and peptide bond formation. It has been suggested to have peptidyltransferase activity
B0B39_13805_1	1408445.JHXP01000035_gene791	1.2e-45	188.7	Legionellales	rpsS	GO:0000028,GO:0003674,GO:0003735,GO:0005198,GO:0005575,GO:0005622,GO:0005623,GO:0005737,GO:0005829,GO:0005840,GO:0005886,GO:0006412,GO:0006518,GO:0006807,GO:0006996,GO:0008150,GO:0008152,GO:0009058,GO:0009059,GO:0009987,GO:0010467,GO:0015935,GO:0016020,GO:0016043,GO:0019538,GO:0022607,GO:0022613,GO:0022618,GO:0022626,GO:0022627,GO:0032991,GO:0034622,GO:0034641,GO:0034645,GO:0040007,GO:0042254,GO:…		ko:K02965	ko03010,map03010	M00178,M00179			br01610,ko00000,ko00001,ko00002,ko03011				Bacteria	1JEQJ@118969,1RGYX@1224,1S5VT@1236,COG0185@1,COG0185@2	NA|NA|NA	J	Protein S19 forms a complex with S13 that binds strongly to the 16S ribosomal RNA
B0B39_13810_1	1408445.JHXP01000035_gene792	4.9e-54	216.9	Legionellales	rplV	GO:0003674,GO:0003735,GO:0005198,GO:0005575,GO:0005618,GO:0005622,GO:0005623,GO:0005737,GO:0005829,GO:0005840,GO:0005844,GO:0006412,GO:0006518,GO:0006807,GO:0006996,GO:0008150,GO:0008152,GO:0009058,GO:0009059,GO:0009987,GO:0010467,GO:0015934,GO:0016043,GO:0019538,GO:0022607,GO:0022613,GO:0022618,GO:0022625,GO:0022626,GO:0030312,GO:0032991,GO:0034622,GO:0034641,GO:0034645,GO:0040007,GO:0042254,GO:…		ko:K02890	ko03010,map03010	M00178,M00179			br01610,ko00000,ko00001,ko00002,ko03011				Bacteria	1JEGY@118969,1RH0W@1224,1S5XT@1236,COG0091@1,COG0091@2	NA|NA|NA	J	The globular domain of the protein is located near the polypeptide exit tunnel on the outside of the subunit, while an extended beta-hairpin is found that lines the wall of the exit tunnel in the center of the 70S ribosome
B0B39_13815_1	661367.LLO_0492	8.9e-116	422.9	Legionellales	rpsC	GO:0000028,GO:0002181,GO:0003674,GO:0003735,GO:0005198,GO:0005575,GO:0005618,GO:0005622,GO:0005623,GO:0005737,GO:0005829,GO:0005840,GO:0005886,GO:0006412,GO:0006518,GO:0006807,GO:0006996,GO:0008150,GO:0008152,GO:0009058,GO:0009059,GO:0009987,GO:0010467,GO:0015935,GO:0016020,GO:0016043,GO:0019538,GO:0022607,GO:0022613,GO:0022618,GO:0022626,GO:0022627,GO:0030312,GO:0032991,GO:0034622,GO:0034641,GO:…		ko:K02982	ko03010,map03010	M00178,M00179			br01610,ko00000,ko00001,ko00002,ko03011				Bacteria	1JC6S@118969,1MUAI@1224,1RN0P@1236,COG0092@1,COG0092@2	NA|NA|NA	J	Binds the lower part of the 30S subunit head. Binds mRNA in the 70S ribosome, positioning it for translation
B0B39_13820_1	1094715.CM001373_gene2838	3.5e-70	270.8	Legionellales	rplP	GO:0000027,GO:0000049,GO:0003674,GO:0003676,GO:0003723,GO:0003735,GO:0005198,GO:0005488,GO:0005575,GO:0005622,GO:0005623,GO:0005737,GO:0005829,GO:0005840,GO:0005886,GO:0006412,GO:0006518,GO:0006807,GO:0006996,GO:0008150,GO:0008152,GO:0009058,GO:0009059,GO:0009987,GO:0010467,GO:0015934,GO:0016020,GO:0016043,GO:0019538,GO:0019843,GO:0022607,GO:0022613,GO:0022618,GO:0022625,GO:0022626,GO:0032991,GO:…		ko:K02878	ko03010,map03010	M00178			br01610,ko00000,ko00001,ko00002,ko03011				Bacteria	1JECB@118969,1RA0Z@1224,1S201@1236,COG0197@1,COG0197@2	NA|NA|NA	J	Binds 23S rRNA and is also seen to make contacts with the A and possibly P site tRNAs
B0B39_13825_1	661367.LLO_0494	5.8e-23	112.8	Legionellales	rpmC	GO:0000027,GO:0003674,GO:0003735,GO:0005198,GO:0005575,GO:0005622,GO:0005623,GO:0005737,GO:0005829,GO:0005840,GO:0006412,GO:0006518,GO:0006807,GO:0006996,GO:0008150,GO:0008152,GO:0009058,GO:0009059,GO:0009987,GO:0010467,GO:0015934,GO:0016043,GO:0019538,GO:0022607,GO:0022613,GO:0022618,GO:0022625,GO:0022626,GO:0032991,GO:0034622,GO:0034641,GO:0034645,GO:0040007,GO:0042254,GO:0042255,GO:0042273,GO:…		ko:K02904	ko03010,map03010	M00178,M00179			br01610,ko00000,ko00001,ko00002,ko03011				Bacteria	1JF69@118969,1N6PR@1224,1SCBN@1236,COG0255@1,COG0255@2	NA|NA|NA	J	structural constituent of ribosome
B0B39_13830_1	661367.LLO_0495	8.2e-38	162.5	Legionellales	rpsQ	GO:0000028,GO:0003674,GO:0003676,GO:0003723,GO:0003735,GO:0005198,GO:0005488,GO:0005575,GO:0005622,GO:0005623,GO:0005737,GO:0005829,GO:0005840,GO:0006412,GO:0006518,GO:0006807,GO:0006996,GO:0008150,GO:0008152,GO:0009058,GO:0009059,GO:0009987,GO:0010467,GO:0015935,GO:0016043,GO:0019538,GO:0019843,GO:0022607,GO:0022613,GO:0022618,GO:0022626,GO:0022627,GO:0032991,GO:0034622,GO:0034641,GO:0034645,GO:…		ko:K02961	ko03010,map03010	M00178,M00179			br01610,ko00000,ko00001,ko00002,ko03011				Bacteria	1JF0U@118969,1MZIK@1224,1S8SS@1236,COG0186@1,COG0186@2	NA|NA|NA	J	One of the primary rRNA binding proteins, it binds specifically to the 5'-end of 16S ribosomal RNA
B0B39_13835_1	1408445.JHXP01000035_gene797	3.6e-58	230.7	Legionellales	rplN	GO:0003674,GO:0003676,GO:0003723,GO:0003735,GO:0005198,GO:0005488,GO:0005575,GO:0005622,GO:0005623,GO:0005737,GO:0005829,GO:0005840,GO:0005886,GO:0006412,GO:0006518,GO:0006807,GO:0008150,GO:0008152,GO:0009058,GO:0009059,GO:0009987,GO:0010467,GO:0015934,GO:0016020,GO:0019538,GO:0019843,GO:0022625,GO:0022626,GO:0032991,GO:0034641,GO:0034645,GO:0040007,GO:0043043,GO:0043170,GO:0043226,GO:0043228,GO:…		ko:K02874	ko03010,map03010	M00178,M00179			br01610,ko00000,ko00001,ko00002,ko03011				Bacteria	1JEBI@118969,1RCWZ@1224,1S3Z3@1236,COG0093@1,COG0093@2	NA|NA|NA	J	Binds to 23S rRNA. Forms part of two intersubunit bridges in the 70S ribosome
B0B39_13840_1	661367.LLO_0497	7.4e-55	219.5	Legionellales	rplX	GO:0000027,GO:0003674,GO:0003735,GO:0005198,GO:0005575,GO:0005618,GO:0005622,GO:0005623,GO:0005737,GO:0005829,GO:0005840,GO:0006412,GO:0006518,GO:0006807,GO:0006996,GO:0008150,GO:0008152,GO:0009058,GO:0009059,GO:0009987,GO:0010467,GO:0015934,GO:0016043,GO:0019538,GO:0022607,GO:0022613,GO:0022618,GO:0022625,GO:0022626,GO:0030312,GO:0032991,GO:0034622,GO:0034641,GO:0034645,GO:0040007,GO:0042254,GO:…		ko:K02895	ko03010,map03010	M00178,M00179			br01610,ko00000,ko00001,ko00002,ko03011				Bacteria	1JETI@118969,1MZQD@1224,1S973@1236,COG0198@1,COG0198@2	NA|NA|NA	J	One of the proteins that surrounds the polypeptide exit tunnel on the outside of the subunit
B0B39_13845_1	661367.LLO_0498	8.3e-99	366.3	Legionellales	rplE	GO:0000027,GO:0003674,GO:0003676,GO:0003723,GO:0003735,GO:0005198,GO:0005488,GO:0005575,GO:0005622,GO:0005623,GO:0005737,GO:0005829,GO:0005840,GO:0005886,GO:0006412,GO:0006518,GO:0006807,GO:0006996,GO:0008097,GO:0008150,GO:0008152,GO:0009058,GO:0009059,GO:0009987,GO:0010467,GO:0015934,GO:0016020,GO:0016043,GO:0019538,GO:0019843,GO:0022607,GO:0022613,GO:0022618,GO:0022625,GO:0022626,GO:0032991,GO:…		ko:K02931	ko03010,map03010	M00178,M00179			br01610,ko00000,ko00001,ko00002,ko03011				Bacteria	1JD8P@118969,1MUU9@1224,1RPE1@1236,COG0094@1,COG0094@2	NA|NA|NA	J	This is 1 of the proteins that binds and probably mediates the attachment of the 5S RNA into the large ribosomal subunit, where it forms part of the central protuberance. In the 70S ribosome it contacts protein S13 of the 30S subunit (bridge B1b), connecting the 2 subunits
B0B39_13850_1	661367.LLO_0499	2.1e-48	198.0	Legionellales	rpsN	GO:0000028,GO:0003674,GO:0003735,GO:0005198,GO:0005575,GO:0005618,GO:0005622,GO:0005623,GO:0005737,GO:0005829,GO:0005840,GO:0006412,GO:0006518,GO:0006807,GO:0006996,GO:0008150,GO:0008152,GO:0009058,GO:0009059,GO:0009987,GO:0010467,GO:0015935,GO:0016043,GO:0019538,GO:0022607,GO:0022613,GO:0022618,GO:0022626,GO:0022627,GO:0030312,GO:0032991,GO:0034622,GO:0034641,GO:0034645,GO:0042254,GO:0042255,GO:…		ko:K02954	ko03010,map03010	M00178,M00179			br01610,ko00000,ko00001,ko00002,ko03011				Bacteria	1JER8@118969,1MZDT@1224,1S62N@1236,COG0199@1,COG0199@2	NA|NA|NA	J	Binds 16S rRNA, required for the assembly of 30S particles and may also be responsible for determining the conformation of the 16S rRNA at the A site
B0B39_13855_1	661367.LLO_0500	1.5e-65	255.4	Legionellales	rpsH	GO:0000028,GO:0003674,GO:0003676,GO:0003723,GO:0003735,GO:0005198,GO:0005488,GO:0005575,GO:0005622,GO:0005623,GO:0005737,GO:0005829,GO:0005840,GO:0006412,GO:0006518,GO:0006807,GO:0006996,GO:0008150,GO:0008152,GO:0009058,GO:0009059,GO:0009894,GO:0009987,GO:0010467,GO:0010468,GO:0010608,GO:0015935,GO:0016043,GO:0019219,GO:0019222,GO:0019538,GO:0019843,GO:0022607,GO:0022613,GO:0022618,GO:0022626,GO:…		ko:K02994	ko03010,map03010	M00178,M00179			br01610,ko00000,ko00001,ko00002,ko03011				Bacteria	1JE9W@118969,1RDG3@1224,1S452@1236,COG0096@1,COG0096@2	NA|NA|NA	J	One of the primary rRNA binding proteins, it binds directly to 16S rRNA central domain where it helps coordinate assembly of the platform of the 30S subunit
B0B39_13860_1	661367.LLO_0501	1e-93	349.4	Legionellales	rplF	GO:0000027,GO:0002181,GO:0003674,GO:0003676,GO:0003723,GO:0003735,GO:0005198,GO:0005488,GO:0005575,GO:0005618,GO:0005622,GO:0005623,GO:0005737,GO:0005829,GO:0005840,GO:0005886,GO:0006412,GO:0006518,GO:0006807,GO:0006996,GO:0008150,GO:0008152,GO:0009058,GO:0009059,GO:0009987,GO:0010467,GO:0015934,GO:0016020,GO:0016043,GO:0019538,GO:0019843,GO:0022607,GO:0022613,GO:0022618,GO:0022625,GO:0022626,GO:…		ko:K02933	ko03010,map03010	M00178,M00179			br01610,ko00000,ko00001,ko00002,ko03011				Bacteria	1JCAS@118969,1R9YZ@1224,1S1Z1@1236,COG0097@1,COG0097@2	NA|NA|NA	J	This protein binds to the 23S rRNA, and is important in its secondary structure. It is located near the subunit interface in the base of the L7 L12 stalk, and near the tRNA binding site of the peptidyltransferase center
B0B39_13865_1	661367.LLO_0502	4.6e-58	230.3	Legionellales	rplR	GO:0003674,GO:0003676,GO:0003723,GO:0003735,GO:0005198,GO:0005488,GO:0005575,GO:0005622,GO:0005623,GO:0005737,GO:0005829,GO:0005840,GO:0006412,GO:0006518,GO:0006807,GO:0008097,GO:0008150,GO:0008152,GO:0009058,GO:0009059,GO:0009987,GO:0010467,GO:0015934,GO:0019538,GO:0019843,GO:0022625,GO:0022626,GO:0032991,GO:0034641,GO:0034645,GO:0040007,GO:0043043,GO:0043170,GO:0043226,GO:0043228,GO:0043229,GO:…		ko:K02881	ko03010,map03010	M00178,M00179			br01610,ko00000,ko00001,ko00002,ko03011				Bacteria	1JEIG@118969,1RGY7@1224,1S5V2@1236,COG0256@1,COG0256@2	NA|NA|NA	J	This is one of the proteins that binds and probably mediates the attachment of the 5S RNA into the large ribosomal subunit, where it forms part of the central protuberance
B0B39_13870_1	661367.LLO_0503	8.7e-87	326.2	Legionellales	rpsE	GO:0000028,GO:0003674,GO:0003735,GO:0005198,GO:0005575,GO:0005622,GO:0005623,GO:0005737,GO:0005829,GO:0005840,GO:0005886,GO:0006412,GO:0006518,GO:0006807,GO:0006996,GO:0008150,GO:0008152,GO:0009058,GO:0009059,GO:0009987,GO:0010467,GO:0015935,GO:0016020,GO:0016043,GO:0019538,GO:0022607,GO:0022613,GO:0022618,GO:0022626,GO:0022627,GO:0032991,GO:0034622,GO:0034641,GO:0034645,GO:0040007,GO:0042254,GO:…		ko:K02988	ko03010,map03010	M00178,M00179			br01610,ko00000,ko00001,ko00002,ko03011				Bacteria	1JCSC@118969,1MUS4@1224,1RNEV@1236,COG0098@1,COG0098@2	NA|NA|NA	J	Located at the back of the 30S subunit body where it stabilizes the conformation of the head with respect to the body
B0B39_13875_1	661367.LLO_0504	1.7e-24	117.9	Legionellales	rpmD	GO:0005575,GO:0005622,GO:0005623,GO:0005737,GO:0005829,GO:0005840,GO:0015934,GO:0022625,GO:0022626,GO:0032991,GO:0043226,GO:0043228,GO:0043229,GO:0043232,GO:0044391,GO:0044422,GO:0044424,GO:0044444,GO:0044445,GO:0044446,GO:0044464,GO:1990904		ko:K02907	ko03010,map03010	M00178,M00179			br01610,ko00000,ko00001,ko00002,ko03011				Bacteria	1JF6M@118969,1QBRS@1224,1T7BX@1236,COG1841@1,COG1841@2	NA|NA|NA	J	structural constituent of ribosome
B0B39_13880_1	661367.LLO_0505	4.4e-71	273.9	Legionellales	rplO	GO:0003674,GO:0003735,GO:0005198,GO:0005575,GO:0005622,GO:0005623,GO:0005737,GO:0005829,GO:0005840,GO:0005886,GO:0006412,GO:0006518,GO:0006807,GO:0008150,GO:0008152,GO:0009058,GO:0009059,GO:0009987,GO:0010467,GO:0015934,GO:0016020,GO:0019538,GO:0022625,GO:0022626,GO:0032991,GO:0034641,GO:0034645,GO:0043043,GO:0043170,GO:0043226,GO:0043228,GO:0043229,GO:0043232,GO:0043603,GO:0043604,GO:0044237,GO:…		ko:K02876	ko03010,map03010	M00178,M00179			br01610,ko00000,ko00001,ko00002,ko03011				Bacteria	1JE9P@118969,1RDC8@1224,1S3P6@1236,COG0200@1,COG0200@2	NA|NA|NA	J	Binds to the 23S rRNA
B0B39_13885_1	661367.LLO_0506	1.2e-236	825.5	Legionellales	secY	GO:0002790,GO:0003674,GO:0005048,GO:0005215,GO:0005488,GO:0005575,GO:0005623,GO:0005886,GO:0005887,GO:0006605,GO:0006612,GO:0006613,GO:0006614,GO:0006616,GO:0006810,GO:0006886,GO:0008104,GO:0008150,GO:0008320,GO:0008565,GO:0009306,GO:0009987,GO:0015031,GO:0015833,GO:0016020,GO:0016021,GO:0016043,GO:0022857,GO:0022884,GO:0031224,GO:0031226,GO:0031522,GO:0032940,GO:0032978,GO:0032991,GO:0033036,GO:…		ko:K03076	ko02024,ko03060,ko03070,map02024,map03060,map03070	M00335			ko00000,ko00001,ko00002,ko02044	3.A.5			Bacteria	1JCM4@118969,1MVU7@1224,1RNJV@1236,COG0201@1,COG0201@2	NA|NA|NA	U	The central subunit of the protein translocation channel SecYEG. Consists of two halves formed by TMs 1-5 and 6-10. These two domains form a lateral gate at the front which open onto the bilayer between TMs 2 and 7, and are clamped together by SecE at the back. The channel is closed by both a pore ring composed of hydrophobic SecY resides and a short helix (helix 2A) on the extracellular side of …
B0B39_13890_1	661367.LLO_4006	5.9e-12	75.5	Legionellales	rpmJ	GO:0003674,GO:0003735,GO:0005198,GO:0005575,GO:0005622,GO:0005623,GO:0005737,GO:0005829,GO:0005840,GO:0006412,GO:0006518,GO:0006807,GO:0008150,GO:0008152,GO:0009058,GO:0009059,GO:0009987,GO:0010467,GO:0015934,GO:0019538,GO:0022625,GO:0022626,GO:0032991,GO:0034641,GO:0034645,GO:0043043,GO:0043170,GO:0043226,GO:0043228,GO:0043229,GO:0043232,GO:0043603,GO:0043604,GO:0044237,GO:0044238,GO:0044249,GO:…		ko:K02919	ko03010,map03010	M00178			br01610,ko00000,ko00001,ko00002,ko03011				Bacteria	1JFI7@118969,1QEK2@1224,1TBBC@1236,COG0257@1,COG0257@2	NA|NA|NA	J	50S ribosomal protein L36
B0B39_13895_1	1408445.JHXP01000035_gene808	1.3e-57	228.8	Legionellales	rpsM	GO:0003674,GO:0003735,GO:0005198,GO:0005575,GO:0005622,GO:0005623,GO:0005737,GO:0005829,GO:0005840,GO:0005886,GO:0006412,GO:0006518,GO:0006807,GO:0008150,GO:0008152,GO:0009058,GO:0009059,GO:0009987,GO:0010467,GO:0015935,GO:0016020,GO:0019538,GO:0022613,GO:0022626,GO:0022627,GO:0032991,GO:0034641,GO:0034645,GO:0042254,GO:0043043,GO:0043170,GO:0043226,GO:0043228,GO:0043229,GO:0043232,GO:0043603,GO:…		ko:K02952	ko03010,map03010	M00178,M00179			br01610,ko00000,ko00001,ko00002,ko03011				Bacteria	1JEHN@118969,1RD1G@1224,1S3NX@1236,COG0099@1,COG0099@2	NA|NA|NA	J	Located at the top of the head of the 30S subunit, it contacts several helices of the 16S rRNA. In the 70S ribosome it contacts the 23S rRNA (bridge B1a) and protein L5 of the 50S subunit (bridge B1b), connecting the 2 subunits
B0B39_13900_1	1094715.CM001373_gene2823	5.4e-68	263.5	Legionellales	rpsK	GO:0000028,GO:0000462,GO:0003674,GO:0003676,GO:0003723,GO:0003729,GO:0003735,GO:0005198,GO:0005488,GO:0005575,GO:0005622,GO:0005623,GO:0005737,GO:0005829,GO:0005840,GO:0005886,GO:0006139,GO:0006364,GO:0006396,GO:0006412,GO:0006518,GO:0006725,GO:0006807,GO:0006996,GO:0008150,GO:0008152,GO:0009058,GO:0009059,GO:0009987,GO:0010467,GO:0015935,GO:0016020,GO:0016043,GO:0016070,GO:0016072,GO:0019538,GO:…		ko:K02948	ko03010,map03010	M00178,M00179			br01610,ko00000,ko00001,ko00002,ko03011				Bacteria	1JECH@118969,1RD0A@1224,1S3Q2@1236,COG0100@1,COG0100@2	NA|NA|NA	J	Located on the platform of the 30S subunit, it bridges several disparate RNA helices of the 16S rRNA. Forms part of the Shine-Dalgarno cleft in the 70S ribosome
B0B39_13905_1	1408445.JHXP01000035_gene810	2.8e-111	407.9	Legionellales	rpsD	GO:0000028,GO:0000900,GO:0003674,GO:0003676,GO:0003723,GO:0003729,GO:0003735,GO:0005198,GO:0005488,GO:0005575,GO:0005622,GO:0005623,GO:0005737,GO:0005829,GO:0005840,GO:0006355,GO:0006412,GO:0006417,GO:0006446,GO:0006450,GO:0006518,GO:0006807,GO:0006996,GO:0008150,GO:0008152,GO:0009058,GO:0009059,GO:0009889,GO:0009890,GO:0009891,GO:0009892,GO:0009893,GO:0009987,GO:0010467,GO:0010468,GO:0010556,GO:…		ko:K02986	ko03010,map03010	M00178,M00179			br01610,ko00000,ko00001,ko00002,ko03011				Bacteria	1JD4R@118969,1MW0U@1224,1RQ38@1236,COG0522@1,COG0522@2	NA|NA|NA	J	One of the primary rRNA binding proteins, it binds directly to 16S rRNA where it nucleates assembly of the body of the 30S subunit
B0B39_13910_1	661367.LLO_0510	9.1e-181	639.4	Legionellales	rpoA	GO:0003674,GO:0003824,GO:0003899,GO:0005488,GO:0005575,GO:0005622,GO:0005623,GO:0005737,GO:0005829,GO:0006139,GO:0006351,GO:0006354,GO:0006725,GO:0006807,GO:0008150,GO:0008152,GO:0008270,GO:0009058,GO:0009059,GO:0009987,GO:0010467,GO:0016070,GO:0016740,GO:0016772,GO:0016779,GO:0018130,GO:0019438,GO:0032774,GO:0034062,GO:0034641,GO:0034645,GO:0034654,GO:0043167,GO:0043169,GO:0043170,GO:0044237,GO:…	2.7.7.6	ko:K03040	ko00230,ko00240,ko01100,ko03020,map00230,map00240,map01100,map03020	M00183	R00435,R00441,R00442,R00443	RC02795	br01611,ko00000,ko00001,ko00002,ko01000,ko03021,ko03400				Bacteria	1JDDY@118969,1MU75@1224,1RMU3@1236,COG0202@1,COG0202@2	NA|NA|NA	K	DNA-dependent RNA polymerase catalyzes the transcription of DNA into RNA using the four ribonucleoside triphosphates as substrates
B0B39_13915_1	661367.LLO_0511	1.1e-65	255.8	Legionellales	rplQ	GO:0000027,GO:0003674,GO:0003735,GO:0005198,GO:0005575,GO:0005622,GO:0005623,GO:0005737,GO:0005829,GO:0005840,GO:0006412,GO:0006518,GO:0006807,GO:0006996,GO:0008150,GO:0008152,GO:0009058,GO:0009059,GO:0009987,GO:0010467,GO:0015934,GO:0016043,GO:0019538,GO:0022607,GO:0022613,GO:0022618,GO:0022625,GO:0022626,GO:0032991,GO:0034622,GO:0034641,GO:0034645,GO:0042254,GO:0042255,GO:0042273,GO:0043043,GO:…		ko:K02879,ko:K16193	ko03010,map03010	M00178			br01610,ko00000,ko00001,ko00002,ko03011				Bacteria	1JEDB@118969,1RCWN@1224,1S3QK@1236,COG0203@1,COG0203@2	NA|NA|NA	J	structural constituent of ribosome
B0B39_13920_1	1096930.L284_09170	1.8e-11	75.1	Sphingomonadales		GO:0003674,GO:0003824,GO:0004803,GO:0006139,GO:0006259,GO:0006310,GO:0006313,GO:0006725,GO:0006807,GO:0008150,GO:0008152,GO:0009987,GO:0032196,GO:0034641,GO:0043170,GO:0044237,GO:0044238,GO:0044260,GO:0046483,GO:0071704,GO:0090304,GO:0140097,GO:1901360		ko:K07486					ko00000				Bacteria	1MUER@1224,2K43N@204457,2TQTP@28211,COG3547@1,COG3547@2	NA|NA|NA	L	Transposase
B0B39_13930_1	661367.LLO_0514	1.3e-84	318.9	Legionellales	ssb	GO:0000725,GO:0003674,GO:0003676,GO:0003677,GO:0003697,GO:0005488,GO:0005515,GO:0005575,GO:0005622,GO:0005623,GO:0005737,GO:0005829,GO:0006139,GO:0006259,GO:0006260,GO:0006281,GO:0006298,GO:0006310,GO:0006725,GO:0006807,GO:0006950,GO:0006974,GO:0007154,GO:0008047,GO:0008150,GO:0008152,GO:0009058,GO:0009059,GO:0009432,GO:0009605,GO:0009987,GO:0009991,GO:0030234,GO:0031668,GO:0033554,GO:0034641,GO:…		ko:K03111	ko03030,ko03430,ko03440,map03030,map03430,map03440				ko00000,ko00001,ko03029,ko03032,ko03400				Bacteria	1JED6@118969,1RCWT@1224,1S3WP@1236,COG0629@1,COG0629@2	NA|NA|NA	L	Plays an important role in DNA replication, recombination and repair. Binds to ssDNA and to an array of partner proteins to recruit them to their sites of action during DNA metabolism
B0B39_13935_1	661367.LLO_0515	8.4e-240	835.9	Legionellales	queF	GO:0003674,GO:0003824,GO:0005575,GO:0005622,GO:0005623,GO:0005737,GO:0005829,GO:0006139,GO:0006725,GO:0006807,GO:0008150,GO:0008152,GO:0008616,GO:0009058,GO:0009116,GO:0009119,GO:0009163,GO:0009987,GO:0016491,GO:0016645,GO:0016646,GO:0016651,GO:0016657,GO:0018130,GO:0019438,GO:0033739,GO:0034404,GO:0034641,GO:0034654,GO:0042455,GO:0044237,GO:0044238,GO:0044249,GO:0044271,GO:0044281,GO:0044283,GO:…	1.7.1.13	ko:K06879,ko:K09457	ko00790,ko01100,map00790,map01100		R07605	RC01875	ko00000,ko00001,ko01000,ko03016			iSFV_1184.SFV_2663,iSF_1195.SF2807,iS_1188.S3002	Bacteria	1JDT8@118969,1MW0M@1224,1RNXM@1236,COG0780@1,COG0780@2,COG0789@1,COG0789@2,COG2904@1,COG2904@2	NA|NA|NA	K	Catalyzes the NADPH-dependent reduction of 7-cyano-7- deazaguanine (preQ0) to 7-aminomethyl-7-deazaguanine (preQ1)
B0B39_13940_1	661367.LLO_0516	1.7e-207	728.4	Legionellales													Bacteria	1JFPU@118969,1QC2Q@1224,1T7QN@1236,2B0N3@1,31SZU@2	NA|NA|NA
B0B39_13945_1	661367.LLO_0517	5.1e-113	413.7	Legionellales													Bacteria	1JFSA@118969,1QC3Z@1224,1T7SF@1236,2APP2@1,31ESN@2	NA|NA|NA
B0B39_13950_1	661367.LLO_0518	5.2e-251	873.2	Legionellales	yajR												Bacteria	1JC5U@118969,1MVSH@1224,1RN70@1236,COG0477@1,COG2814@2	NA|NA|NA	EGP	Major facilitator Superfamily
B0B39_13955_1	661367.LLO_0519	1.3e-134	485.7	Legionellales	fabL		1.3.1.104	ko:K10780	ko00061,ko01100,ko01212,map00061,map01100,map01212	M00083	R01404,R04430,R04725,R04956,R04959,R04962,R04967,R04970	RC00052,RC00076,RC00120	ko00000,ko00001,ko00002,ko01000,ko01004				Bacteria	1JC7V@118969,1N64Z@1224,1T3N8@1236,COG0623@1,COG0623@2	NA|NA|NA	I	KR domain
B0B39_13960_1	661367.LLO_0520	2.4e-66	258.1	Legionellales	acpXL	GO:0000035,GO:0000036,GO:0003674,GO:0005488,GO:0005575,GO:0005622,GO:0005623,GO:0005737,GO:0005829,GO:0005975,GO:0006082,GO:0006629,GO:0006631,GO:0006633,GO:0006643,GO:0006644,GO:0006664,GO:0006793,GO:0006796,GO:0008150,GO:0008152,GO:0008610,GO:0008654,GO:0009058,GO:0009245,GO:0009247,GO:0009311,GO:0009312,GO:0009987,GO:0016051,GO:0016053,GO:0019637,GO:0019752,GO:0019842,GO:0031177,GO:0032787,GO:…		ko:K02078					ko00000,ko00001				Bacteria	1JGNW@118969,1P33T@1224,1T1D6@1236,COG0236@1,COG0236@2	NA|NA|NA	IQ	Phosphopantetheine attachment site
B0B39_13965_1	661367.LLO_0521	2.9e-170	604.4	Legionellales	fabA		4.2.1.59	ko:K02372	ko00061,ko00780,ko01100,ko01212,map00061,map00780,map01100,map01212	M00083,M00572	R04428,R04535,R04537,R04544,R04568,R04954,R04965,R07764,R10117,R10121	RC00831,RC01095	ko00000,ko00001,ko00002,ko01000,ko01004				Bacteria	1JDAD@118969,1PCKD@1224,1SXNH@1236,COG0764@1,COG0764@2	NA|NA|NA	I	FabA-like domain
B0B39_13970_1	661367.LLO_0522	1.3e-243	848.6	Legionellales			2.3.1.179,2.3.1.41	ko:K00647,ko:K09458	ko00061,ko00780,ko01100,ko01212,map00061,map00780,map01100,map01212	M00083,M00572	R04355,R04726,R04952,R04957,R04960,R04963,R04968,R07762,R10115,R10119	RC00039,RC02728,RC02729,RC02888	ko00000,ko00001,ko00002,ko01000,ko01004				Bacteria	1JDCZ@118969,1MU1X@1224,1RMDE@1236,COG0304@1,COG0304@2	NA|NA|NA	I	Catalyzes the condensation reaction of fatty acid synthesis by the addition to an acyl acceptor of two carbons from malonyl-ACP
B0B39_13975_1	661367.LLO_0523	4.8e-243	846.7	Legionellales			2.3.1.179,2.3.1.41	ko:K00647,ko:K09458	ko00061,ko00780,ko01100,ko01212,map00061,map00780,map01100,map01212	M00083,M00572	R04355,R04726,R04952,R04957,R04960,R04963,R04968,R07762,R10115,R10119	RC00039,RC02728,RC02729,RC02888	ko00000,ko00001,ko00002,ko01000,ko01004				Bacteria	1JD6F@118969,1MU1X@1224,1RMDE@1236,COG0304@1,COG0304@2	NA|NA|NA	IQ	Beta-ketoacyl synthase, C-terminal domain
B0B39_13980_1	661367.LLO_0524	2.6e-160	571.2	Legionellales	waaM		2.3.1.241	ko:K02517	ko00540,ko01100,map00540,map01100	M00060	R05146	RC00037,RC00039	ko00000,ko00001,ko00002,ko01000,ko01005				Bacteria	1JDJP@118969,1MVNI@1224,1RXSU@1236,COG1560@1,COG1560@2	NA|NA|NA	M	Lipid A Biosynthesis
B0B39_13985_1	661367.LLO_0525	0.0	1494.6	Legionellales													Bacteria	1JC6K@118969,1PCDE@1224,1SXC9@1236,2A4AI@1,30SW5@2	NA|NA|NA
B0B39_13990_1	661367.LLO_0526	5.3e-158	563.5	Legionellales	dapF	GO:0003674,GO:0003824,GO:0005575,GO:0005622,GO:0005623,GO:0005737,GO:0005829,GO:0006082,GO:0006520,GO:0006553,GO:0006807,GO:0008150,GO:0008152,GO:0008652,GO:0008837,GO:0009058,GO:0009066,GO:0009067,GO:0009085,GO:0009089,GO:0009987,GO:0016053,GO:0016853,GO:0016854,GO:0016855,GO:0019752,GO:0036361,GO:0043436,GO:0043648,GO:0044237,GO:0044238,GO:0044249,GO:0044281,GO:0044283,GO:0044424,GO:0044444,GO:…	5.1.1.7	ko:K01778	ko00300,ko01100,ko01110,ko01120,ko01130,ko01230,map00300,map01100,map01110,map01120,map01130,map01230	M00016,M00525,M00527	R02735	RC00302	ko00000,ko00001,ko00002,ko01000			iECED1_1282.ECED1_4494	Bacteria	1JCSS@118969,1MWDH@1224,1RMGV@1236,COG0253@1,COG0253@2	NA|NA|NA	E	Catalyzes the stereoinversion of LL-2,6- diaminoheptanedioate (L,L-DAP) to meso-diaminoheptanedioate (meso- DAP), a precursor of L-lysine and an essential component of the bacterial peptidoglycan
B0B39_14000_1	661367.LLO_0527	4.4e-123	447.2	Legionellales	estB			ko:K06999					ko00000				Bacteria	1JD3R@118969,1RA02@1224,1S24F@1236,COG0400@1,COG0400@2	NA|NA|NA	S	Phospholipase/Carboxylesterase
B0B39_14005_1	661367.LLO_0528	2.8e-78	297.7	Legionellales	ratA	GO:0003674,GO:0005488,GO:0006417,GO:0006446,GO:0008150,GO:0009889,GO:0009890,GO:0009892,GO:0010468,GO:0010556,GO:0010558,GO:0010605,GO:0010608,GO:0010629,GO:0017148,GO:0019222,GO:0031323,GO:0031324,GO:0031326,GO:0031327,GO:0032268,GO:0032269,GO:0034248,GO:0034249,GO:0043021,GO:0043023,GO:0044877,GO:0045947,GO:0048519,GO:0048523,GO:0050789,GO:0050794,GO:0051171,GO:0051172,GO:0051246,GO:0051248,GO:…		ko:K18588					ko00000				Bacteria	1JEBQ@118969,1RGUH@1224,1S61C@1236,COG2867@1,COG2867@2	NA|NA|NA	I	Polyketide cyclase / dehydrase and lipid transport
B0B39_14010_1	661367.LLO_0529	6.1e-45	186.4	Legionellales	rnfH			ko:K03154,ko:K09801	ko04122,map04122				ko00000,ko00001				Bacteria	1JF9U@118969,1MZCH@1224,1SCHG@1236,COG2914@1,COG2914@2	NA|NA|NA	S	RnfH family Ubiquitin
B0B39_14015_1	661367.LLO_0530	6.4e-69	266.5	Legionellales	bamE			ko:K06186					ko00000,ko02000	1.B.33.1			Bacteria	1JEUW@118969,1QARX@1224,1SWZA@1236,COG2913@1,COG2913@2	NA|NA|NA	J	Part of the outer membrane protein assembly complex, which is involved in assembly and insertion of beta-barrel proteins into the outer membrane
B0B39_14020_1	661367.LLO_0531	1.8e-74	285.0	Legionellales	fur	GO:0000976,GO:0001067,GO:0001130,GO:0001216,GO:0001217,GO:0003674,GO:0003676,GO:0003677,GO:0003690,GO:0003700,GO:0005488,GO:0005575,GO:0005622,GO:0005623,GO:0005737,GO:0005829,GO:0006355,GO:0008150,GO:0008270,GO:0009889,GO:0009890,GO:0009891,GO:0009892,GO:0009893,GO:0010468,GO:0010556,GO:0010557,GO:0010558,GO:0010604,GO:0010605,GO:0010628,GO:0010629,GO:0019219,GO:0019222,GO:0031323,GO:0031324,GO:…		ko:K03711,ko:K09823	ko02024,map02024				ko00000,ko00001,ko03000				Bacteria	1JEBB@118969,1RDWJ@1224,1S4H7@1236,COG0735@1,COG0735@2	NA|NA|NA	K	Ferric uptake regulator family
B0B39_14025_1	661367.LLO_0532	2.6e-261	907.5	Legionellales				ko:K03320					ko00000,ko02000	1.A.11			Bacteria	1JDCX@118969,1QWNC@1224,1S3UK@1236,COG2114@1,COG2114@2	NA|NA|NA	T	Adenylyl- / guanylyl cyclase, catalytic domain
B0B39_14030_1	661367.LLO_0533	1.9e-149	535.0	Legionellales	rnaZ		3.1.26.11	ko:K00784	ko03013,map03013				ko00000,ko00001,ko01000,ko03016				Bacteria	1JE5N@118969,1RGTD@1224,1T1DC@1236,COG1234@1,COG1234@2	NA|NA|NA	S	Metallo-beta-lactamase superfamily
B0B39_14035_1	661367.LLO_0534	0.0	1980.3	Legionellales	cusA_1												Bacteria	1JDU2@118969,1MU48@1224,1RQ6V@1236,COG0841@1,COG0841@2	NA|NA|NA	V	AcrB/AcrD/AcrF family
B0B39_14040_1	661367.LLO_0535	3.1e-188	664.5	Legionellales													Bacteria	1JCVY@118969,1NQZ0@1224,1S3MR@1236,COG0845@1,COG0845@2	NA|NA|NA	M	Biotin-lipoyl like
B0B39_14045_1	661367.LLO_0536	3.1e-246	857.4	Legionellales	ttgC												Bacteria	1JDQU@118969,1MUA8@1224,1RQ6B@1236,COG1538@1,COG1538@2	NA|NA|NA	MU	Outer membrane efflux protein
B0B39_14050_1	661367.LLO_0537	1.3e-71	275.4	Legionellales													Bacteria	1JEMW@118969,1QBFA@1224,1T70A@1236,2A0Y4@1,30P39@2	NA|NA|NA
B0B39_14055_1	661367.LLO_0538	6.1e-285	986.1	Legionellales	emrB			ko:K03446		M00701			ko00000,ko00002,ko02000	2.A.1.3			Bacteria	1JCET@118969,1MU1I@1224,1RNTG@1236,COG0477@1,COG2814@2	NA|NA|NA	EGP	Major facilitator Superfamily
B0B39_14060_1	661367.LLO_0539	1.3e-221	775.4	Legionellales	emrA			ko:K03543		M00701			ko00000,ko00002,ko02000	8.A.1.1			Bacteria	1JE0Q@118969,1MU7I@1224,1RMAD@1236,COG1566@1,COG1566@2	NA|NA|NA	V	Barrel-sandwich domain of CusB or HlyD membrane-fusion
B0B39_14065_1	661367.LLO_0540	8.5e-257	892.5	Legionellales	mdtQ	GO:0003674,GO:0005215,GO:0006810,GO:0006855,GO:0008150,GO:0015238,GO:0015546,GO:0015893,GO:0015906,GO:0022857,GO:0042221,GO:0042493,GO:0042886,GO:0042887,GO:0042891,GO:0042895,GO:0042908,GO:0042910,GO:0045117,GO:0046677,GO:0050896,GO:0051179,GO:0051234,GO:0055085,GO:0071702,GO:0071705,GO:0072348,GO:1901474,GO:1901682,GO:1902599		ko:K15550					ko00000,ko02000	1.B.17.3.9			Bacteria	1JDJJ@118969,1MUZZ@1224,1RQEP@1236,COG1538@1,COG1538@2	NA|NA|NA	MU	Outer membrane efflux protein
B0B39_14070_1	1408445.JHXP01000011_gene843	2.2e-16	90.5	Legionellales				ko:K16347					ko00000,ko02000				Bacteria	1JFI0@118969,1QBZJ@1224,1T7KW@1236,2AB10@1,310EK@2	NA|NA|NA	S	Entericidin EcnA/B family
B0B39_14075_1	661367.LLO_0541	1.8e-245	854.7	Legionellales			6.2.1.30	ko:K01912	ko00360,ko01120,ko05111,map00360,map01120,map05111		R02539	RC00004,RC00014	ko00000,ko00001,ko01000				Bacteria	1JCVZ@118969,1P22K@1224,1RP62@1236,COG1541@1,COG1541@2	NA|NA|NA	H	coenzyme F390 synthetase
B0B39_14080_1	661367.LLO_0542	1e-164	585.9	Legionellales	gumP												Bacteria	1JE0A@118969,1QPNG@1224,1RSBT@1236,COG0491@1,COG0491@2	NA|NA|NA	S	Metallo-beta-lactamase superfamily
B0B39_14085_1	661367.LLO_0543	1.7e-187	661.8	Legionellales	ybjS		1.1.1.133,5.1.3.13	ko:K00067,ko:K01790	ko00521,ko00523,ko01130,map00521,map00523,map01130	M00793	R02777,R06514	RC00182,RC01531	ko00000,ko00001,ko00002,ko01000				Bacteria	1JE5J@118969,1P603@1224,1RQ2R@1236,COG0451@1,COG0451@2	NA|NA|NA	M	NmrA-like family
B0B39_14090_1	661367.LLO_0544	2e-183	648.3	Legionellales	fabH		2.3.1.180	ko:K00648	ko00061,ko01100,ko01212,map00061,map01100,map01212	M00082,M00083	R10707	RC00004,RC02729,RC02888	ko00000,ko00001,ko00002,ko01000,ko01004				Bacteria	1JD5I@118969,1MU9N@1224,1RNIR@1236,COG0332@1,COG0332@2	NA|NA|NA	I	Chalcone and stilbene synthases, N-terminal domain
B0B39_14095_1	661367.LLO_0545	2.3e-257	894.4	Legionellales													Bacteria	1JC44@118969,1MUA8@1224,1RN9J@1236,COG1538@1,COG1538@2	NA|NA|NA	MU	Outer membrane efflux protein
B0B39_14100_1	661367.LLO_0546	5.9e-208	729.9	Legionellales	acrE			ko:K03585	ko01501,ko01503,map01501,map01503	M00646,M00647,M00699,M00718			ko00000,ko00001,ko00002,ko01504,ko02000,ko03036	2.A.6.2,8.A.1.6			Bacteria	1JD16@118969,1MUFW@1224,1RQJ9@1236,COG0845@1,COG0845@2	NA|NA|NA	M	Barrel-sandwich domain of CusB or HlyD membrane-fusion
B0B39_14105_1	661367.LLO_0547	0.0	1894.0	Legionellales				ko:K18138	ko01501,ko01503,map01501,map01503	M00647,M00699,M00718			ko00000,ko00001,ko00002,ko01504,ko02000	2.A.6.2			Bacteria	1JCJW@118969,1MU48@1224,1RMBN@1236,COG0841@1,COG0841@2	NA|NA|NA	V	AcrB/AcrD/AcrF family
B0B39_14110_1	661367.LLO_0548	0.0	3522.6	Legionellales	sdhA_2												Bacteria	1JCRP@118969,1PCN8@1224,1SXRQ@1236,COG1511@1,COG1511@2	NA|NA|NA	S	domain protein
B0B39_14115_1	661367.LLO_0549	1.1e-83	315.8	Legionellales	yiiD												Bacteria	1JEB3@118969,1RKGI@1224,1S59D@1236,COG2050@1,COG2050@2	NA|NA|NA	Q	Domain of unknown function (DUF4442)
B0B39_14120_1	661367.LLO_0550	1.3e-78	298.9	Legionellales													Bacteria	1JEX5@118969,1QBK1@1224,1T75K@1236,2BMFR@1,32G0E@2	NA|NA|NA
B0B39_14125_1	661367.LLO_0551	0.0	1886.3	Legionellales	uvrA	GO:0003674,GO:0003676,GO:0003677,GO:0003824,GO:0004518,GO:0004519,GO:0004520,GO:0004536,GO:0005488,GO:0005515,GO:0005575,GO:0005622,GO:0005623,GO:0005737,GO:0005829,GO:0006139,GO:0006259,GO:0006281,GO:0006725,GO:0006807,GO:0006950,GO:0006974,GO:0008150,GO:0008152,GO:0009314,GO:0009380,GO:0009381,GO:0009628,GO:0009987,GO:0016462,GO:0016787,GO:0016788,GO:0016817,GO:0016818,GO:0016887,GO:0017111,GO:…		ko:K03701	ko03420,map03420				ko00000,ko00001,ko03400				Bacteria	1JDD5@118969,1MW0W@1224,1RMS9@1236,COG0178@1,COG0178@2	NA|NA|NA	L	The UvrABC repair system catalyzes the recognition and processing of DNA lesions. UvrA is an ATPase and a DNA-binding protein. A damage recognition complex composed of 2 UvrA and 2 UvrB subunits scans DNA for abnormalities. When the presence of a lesion has been verified by UvrB, the UvrA molecules dissociate
B0B39_14130_1	661367.LLO_0552	1.9e-103	381.7	Legionellales													Bacteria	1JDGF@118969,1NPYM@1224,1T6I1@1236,2DM7V@1,323W3@2	NA|NA|NA	S	Protein of unknown function (DUF2878)
B0B39_14135_1	661367.LLO_0553	9.3e-93	346.3	Legionellales	lemA			ko:K03744					ko00000				Bacteria	1JCHW@118969,1MVH0@1224,1RP1N@1236,COG1704@1,COG1704@2	NA|NA|NA	S	LemA family
B0B39_14140_1	661367.LLO_0554	1.9e-184	651.7	Legionellales	htpX			ko:K03799		M00743			ko00000,ko00002,ko01000,ko01002				Bacteria	1JCY8@118969,1MUV4@1224,1T07D@1236,COG0501@1,COG0501@2	NA|NA|NA	O	Heat shock protein HtpX
B0B39_14145_1	661367.LLO_0555	1.8e-159	568.5	Legionellales	djlA	GO:0003674,GO:0005488,GO:0005515,GO:0005575,GO:0005623,GO:0005886,GO:0016020,GO:0044464,GO:0051087,GO:0071944		ko:K05801					ko00000,ko03110				Bacteria	1JCZQ@118969,1N270@1224,1RP0P@1236,COG1076@1,COG1076@2	NA|NA|NA	O	Regulatory DnaK co-chaperone. Direct interaction between DnaK and DjlA is needed for the induction of the wcaABCDE operon, involved in the synthesis of a colanic acid polysaccharide capsule, possibly through activation of the RcsB RcsC phosphotransfer signaling pathway. The colanic acid capsule may help the bacterium survive conditions outside the host
B0B39_14150_1	661367.LLO_0556	4.6e-238	830.1	Legionellales	kdtA	GO:0003674,GO:0003824,GO:0005575,GO:0005623,GO:0005886,GO:0005975,GO:0006629,GO:0006643,GO:0006644,GO:0006664,GO:0006793,GO:0006796,GO:0008150,GO:0008152,GO:0008610,GO:0008654,GO:0009058,GO:0009245,GO:0009247,GO:0009311,GO:0009312,GO:0009987,GO:0016020,GO:0016051,GO:0016740,GO:0019637,GO:0044237,GO:0044238,GO:0044249,GO:0044255,GO:0044464,GO:0046467,GO:0046493,GO:0071704,GO:0071944,GO:0090407,GO:…	2.4.99.12,2.4.99.13,2.4.99.14,2.4.99.15	ko:K02527	ko00540,ko01100,map00540,map01100	M00060,M00080	R04658,R05074,R09763	RC00009,RC00077,RC00247	ko00000,ko00001,ko00002,ko01000,ko01003,ko01005		GT30	iECNA114_1301.ECNA114_3778,iIT341.HP0957,iUMNK88_1353.UMNK88_4417	Bacteria	1JD22@118969,1MU9F@1224,1RNBR@1236,COG1519@1,COG1519@2	NA|NA|NA	M	3-Deoxy-D-manno-octulosonic-acid transferase (kdotransferase)
B0B39_14155_1	661367.LLO_0557	7.2e-83	313.2	Legionellales	dksA	GO:0005575,GO:0005622,GO:0005623,GO:0005737,GO:0005829,GO:0044424,GO:0044444,GO:0044464		ko:K06204	ko02026,map02026				ko00000,ko00001,ko03000,ko03009,ko03021				Bacteria	1JCCQ@118969,1RD08@1224,1S47H@1236,COG1734@1,COG1734@2	NA|NA|NA	T	Transcription factor that acts by binding directly to the RNA polymerase (RNAP). Required for negative regulation of rRNA expression and positive regulation of several amino acid biosynthesis promoters. Also required for regulation of fis expression
B0B39_14160_1	661367.LLO_0558	2e-154	551.6	Legionellales	prmC	GO:0003674,GO:0003824,GO:0005575,GO:0005622,GO:0005623,GO:0005737,GO:0005829,GO:0006412,GO:0006415,GO:0006464,GO:0006479,GO:0006518,GO:0006807,GO:0008150,GO:0008152,GO:0008168,GO:0008170,GO:0008213,GO:0008276,GO:0008757,GO:0009058,GO:0009059,GO:0009987,GO:0010467,GO:0010468,GO:0016043,GO:0016740,GO:0016741,GO:0018364,GO:0019222,GO:0019538,GO:0022411,GO:0032259,GO:0032984,GO:0034641,GO:0034645,GO:…	2.1.1.297,2.1.1.298	ko:K02493,ko:K02835,ko:K07320			R10806	RC00003,RC03279	ko00000,ko01000,ko03009,ko03012				Bacteria	1JD51@118969,1MXCQ@1224,1RNGK@1236,COG2890@1,COG2890@2	NA|NA|NA	J	Methylates the class 1 translation termination release factors RF1 PrfA and RF2 PrfB on the glutamine residue of the universally conserved GGQ motif
B0B39_14165_1	661367.LLO_0559	1.6e-199	701.8	Legionellales	prfA	GO:0003674,GO:0003676,GO:0003723,GO:0003747,GO:0005488,GO:0005575,GO:0005622,GO:0005623,GO:0005737,GO:0005829,GO:0006412,GO:0006415,GO:0006518,GO:0006807,GO:0008079,GO:0008135,GO:0008150,GO:0008152,GO:0009058,GO:0009059,GO:0009987,GO:0010467,GO:0016043,GO:0016149,GO:0019538,GO:0022411,GO:0032984,GO:0034641,GO:0034645,GO:0043021,GO:0043022,GO:0043043,GO:0043170,GO:0043603,GO:0043604,GO:0043624,GO:…		ko:K02835,ko:K15034					ko00000,ko03012				Bacteria	1JCHB@118969,1MV28@1224,1RM7Q@1236,COG0216@1,COG0216@2	NA|NA|NA	J	Peptide chain release factor 1 directs the termination of translation in response to the peptide chain termination codons UAG and UAA
B0B39_14170_1	661367.LLO_0560	5e-240	836.6	Legionellales	hemA	GO:0003674,GO:0003824,GO:0005488,GO:0005515,GO:0005575,GO:0005623,GO:0006082,GO:0006520,GO:0006536,GO:0006725,GO:0006778,GO:0006779,GO:0006782,GO:0006783,GO:0006807,GO:0008150,GO:0008152,GO:0008883,GO:0009058,GO:0009064,GO:0009288,GO:0009987,GO:0016491,GO:0016620,GO:0016903,GO:0018130,GO:0019353,GO:0019438,GO:0019752,GO:0033013,GO:0033014,GO:0033526,GO:0034641,GO:0042168,GO:0042440,GO:0042597,GO:…	1.2.1.70	ko:K02407,ko:K02492	ko00860,ko01100,ko01110,ko01120,ko02040,map00860,map01100,map01110,map01120,map02040	M00121	R04109	RC00055,RC00149	ko00000,ko00001,ko00002,ko01000,ko02035			iECNA114_1301.ECNA114_1375,iECSF_1327.ECSF_1186,iSB619.SA_RS08420,iUTI89_1310.UTI89_C1404	Bacteria	1JC9V@118969,1MU41@1224,1RNQ8@1236,COG0373@1,COG0373@2	NA|NA|NA	H	Catalyzes the NADPH-dependent reduction of glutamyl- tRNA(Glu) to glutamate 1-semialdehyde (GSA)
B0B39_14175_1	661367.LLO_0561	1.2e-45	188.7	Legionellales													Bacteria	1JESA@118969,1QBHD@1224,1T72J@1236,2AP64@1,31E7U@2	NA|NA|NA
B0B39_14180_1	661367.LLO_0562	1.1e-192	679.1	Legionellales	rseP		3.4.21.107	ko:K04771,ko:K11749	ko01503,ko02020,ko02024,ko04112,map01503,map02020,map02024,map04112	M00728			ko00000,ko00001,ko00002,ko01000,ko01002,ko03110				Bacteria	1JCJJ@118969,1MU91@1224,1RMIX@1236,COG0750@1,COG0750@2	NA|NA|NA	M	Peptidase family M50
B0B39_14185_1	661367.LLO_0563	6.3e-113	413.3	Legionellales	comF	GO:0006139,GO:0006259,GO:0006308,GO:0006725,GO:0006807,GO:0008150,GO:0008152,GO:0009056,GO:0009057,GO:0009987,GO:0015976,GO:0019439,GO:0034641,GO:0034655,GO:0043170,GO:0044237,GO:0044238,GO:0044248,GO:0044260,GO:0044265,GO:0044270,GO:0046483,GO:0046700,GO:0071704,GO:0090304,GO:1901360,GO:1901361,GO:1901575											Bacteria	1JD90@118969,1RHAV@1224,1S64Q@1236,COG1040@1,COG1040@2	NA|NA|NA	S	Competence protein
B0B39_14190_1	661367.LLO_0564	4.6e-165	587.0	Legionellales	bioC	GO:0003674,GO:0003824,GO:0004141,GO:0005575,GO:0005622,GO:0005623,GO:0005737,GO:0006082,GO:0006732,GO:0006766,GO:0006767,GO:0006768,GO:0006790,GO:0006807,GO:0008150,GO:0008152,GO:0008168,GO:0008171,GO:0008757,GO:0009058,GO:0009102,GO:0009108,GO:0009110,GO:0009987,GO:0010340,GO:0016053,GO:0016740,GO:0016741,GO:0016787,GO:0016788,GO:0016874,GO:0016879,GO:0016882,GO:0017144,GO:0018130,GO:0019752,GO:…	2.1.1.197	ko:K02169	ko00780,ko01100,map00780,map01100	M00572	R09543	RC00003,RC00460	ko00000,ko00001,ko00002,ko01000			iECP_1309.ECP_0791,iSBO_1134.SBO_0664,iSFV_1184.SFV_0760,iSF_1195.SF0727,iSFxv_1172.SFxv_0792,iSSON_1240.SSON_0756,iS_1188.S0768,iSbBS512_1146.SbBS512_E2575	Bacteria	1JD13@118969,1PA5F@1224,1RY7A@1236,COG0500@1,COG2226@2	NA|NA|NA	H	Converts the free carboxyl group of a malonyl-thioester to its methyl ester by transfer of a methyl group from S-adenosyl- L-methionine (SAM). It allows to synthesize pimeloyl-ACP via the fatty acid synthetic pathway
B0B39_14195_1	661367.LLO_0565	6.2e-148	530.0	Legionellales													Bacteria	1JE7B@118969,1QB8V@1224,1T6T6@1236,2ANXV@1,31DYR@2	NA|NA|NA
B0B39_14200_1	661367.LLO_0566	2.3e-159	568.2	Legionellales	ispA	GO:0003674,GO:0003824,GO:0004161,GO:0004337,GO:0004659,GO:0005575,GO:0005622,GO:0005623,GO:0005737,GO:0005829,GO:0006629,GO:0006644,GO:0006720,GO:0006721,GO:0006793,GO:0006796,GO:0008150,GO:0008152,GO:0008299,GO:0008610,GO:0008654,GO:0009058,GO:0009987,GO:0016114,GO:0016740,GO:0016765,GO:0019637,GO:0033383,GO:0033384,GO:0044237,GO:0044238,GO:0044249,GO:0044255,GO:0044424,GO:0044444,GO:0044464,GO:…	2.5.1.1,2.5.1.10,2.5.1.29,2.5.1.90	ko:K00795,ko:K02523,ko:K13789	ko00900,ko01100,ko01110,ko01130,map00900,map01100,map01110,map01130	M00364,M00366	R01658,R02003,R02061,R09248	RC00279	ko00000,ko00001,ko00002,ko01000,ko01006			iPC815.YPO3176,iSFV_1184.SFV_0386	Bacteria	1JCPY@118969,1MWNG@1224,1RMKY@1236,COG0142@1,COG0142@2	NA|NA|NA	H	Belongs to the FPP GGPP synthase family
B0B39_14205_1	661367.LLO_0567	6.5e-31	139.4	Legionellales	xseB	GO:0003674,GO:0003824,GO:0004518,GO:0004527,GO:0004529,GO:0004536,GO:0005575,GO:0005622,GO:0005623,GO:0005737,GO:0005829,GO:0006139,GO:0006259,GO:0006308,GO:0006725,GO:0006807,GO:0008150,GO:0008152,GO:0008855,GO:0009056,GO:0009057,GO:0009318,GO:0009987,GO:0016787,GO:0016788,GO:0016796,GO:0016895,GO:0019439,GO:0032991,GO:0034641,GO:0034655,GO:0043170,GO:0044237,GO:0044238,GO:0044248,GO:0044260,GO:…	3.1.11.6	ko:K03602	ko03430,map03430				ko00000,ko00001,ko01000,ko03400				Bacteria	1JF8E@118969,1N72V@1224,1SC7N@1236,COG1722@1,COG1722@2	NA|NA|NA	L	Bidirectionally degrades single-stranded DNA into large acid-insoluble oligonucleotides, which are then degraded further into small acid-soluble oligonucleotides
B0B39_14210_1	661367.LLO_0568	2.4e-248	864.4	Legionellales	radA	GO:0000725,GO:0003674,GO:0003676,GO:0003677,GO:0003697,GO:0003824,GO:0005488,GO:0005575,GO:0005622,GO:0005623,GO:0005737,GO:0005829,GO:0006139,GO:0006259,GO:0006281,GO:0006310,GO:0006725,GO:0006807,GO:0006950,GO:0006974,GO:0008094,GO:0008150,GO:0008152,GO:0009314,GO:0009628,GO:0009987,GO:0016462,GO:0016787,GO:0016817,GO:0016818,GO:0016887,GO:0017111,GO:0033554,GO:0034641,GO:0042623,GO:0043170,GO:…		ko:K04485					ko00000,ko03400				Bacteria	1JCI7@118969,1MUJQ@1224,1RN2E@1236,COG1066@1,COG1066@2	NA|NA|NA	O	DNA-dependent ATPase involved in processing of recombination intermediates, plays a role in repairing DNA breaks. Stimulates the branch migration of RecA-mediated strand transfer reactions, allowing the 3' invading strand to extend heteroduplex DNA faster. Binds ssDNA in the presence of ADP but not other nucleotides, has ATPase activity that is stimulated by ssDNA and various branched DNA structu…
B0B39_14215_1	661367.LLO_0569	4.3e-203	713.8	Legionellales	pilU			ko:K02670					ko00000,ko02035,ko02044	3.A.15.2			Bacteria	1JCV7@118969,1QTTX@1224,1RN0B@1236,COG5008@1,COG5008@2	NA|NA|NA	NU	Type II/IV secretion system protein
B0B39_14220_1	661367.LLO_0570	0.0	1248.4	Legionellales	ankK			ko:K07117					ko00000				Bacteria	1JD65@118969,1PCUT@1224,1SXZH@1236,COG0666@1,COG0666@2	NA|NA|NA	S	response to abiotic stimulus
B0B39_14225_1	1122169.AREN01000033_gene1413	8.1e-52	213.0	Legionellales				ko:K15577,ko:K20444	ko00910,ko02010,map00910,map02010	M00438			ko00000,ko00001,ko00002,ko01000,ko01005,ko02000	3.A.1.16.1,3.A.1.16.2,4.D.1.3	GT2,GT4		Bacteria	1JCHE@118969,1NI5N@1224,1SH5Q@1236,COG4372@1,COG4372@2	NA|NA|NA	S	Transposase
B0B39_14230_1	661367.LLO_0572	6.9e-134	483.4	Legionellales	murI	GO:0000270,GO:0003674,GO:0003824,GO:0006022,GO:0006023,GO:0006024,GO:0006807,GO:0008150,GO:0008152,GO:0008881,GO:0009058,GO:0009059,GO:0009252,GO:0009273,GO:0009987,GO:0016853,GO:0016854,GO:0016855,GO:0030203,GO:0034645,GO:0036361,GO:0042546,GO:0043170,GO:0044036,GO:0044038,GO:0044085,GO:0044237,GO:0044249,GO:0044260,GO:0047661,GO:0070589,GO:0071554,GO:0071704,GO:0071840,GO:1901135,GO:1901137,GO:…	5.1.1.3	ko:K01776	ko00471,ko01100,map00471,map01100		R00260	RC00302	ko00000,ko00001,ko01000,ko01011			iAF987.Gmet_0547	Bacteria	1JCJN@118969,1NAI2@1224,1RPU9@1236,COG0796@1,COG0796@2	NA|NA|NA	M	Provides the (R)-glutamate required for cell wall biosynthesis
B0B39_14235_1	661367.LLO_0573	4.1e-49	200.3	Legionellales				ko:K07461					ko00000				Bacteria	1JF90@118969,1MZME@1224,1S8Z1@1236,COG2827@1,COG2827@2	NA|NA|NA	L	GIY-YIG type nucleases (URI domain)
B0B39_14245_1	661367.LLO_0574	6.8e-119	433.3	Legionellales													Bacteria	1JFF6@118969,1QBXC@1224,1T7IF@1236,2A2NQ@1,30R17@2	NA|NA|NA
B0B39_14250_1	661367.LLO_0575	1.6e-185	655.2	Legionellales	gpsA	GO:0003674,GO:0003824,GO:0004367,GO:0005575,GO:0005622,GO:0005623,GO:0005737,GO:0005829,GO:0006072,GO:0006629,GO:0006644,GO:0006650,GO:0006793,GO:0006796,GO:0008150,GO:0008152,GO:0008610,GO:0008654,GO:0009058,GO:0009987,GO:0016491,GO:0016614,GO:0016616,GO:0019637,GO:0044237,GO:0044238,GO:0044249,GO:0044255,GO:0044424,GO:0044444,GO:0044464,GO:0045017,GO:0046474,GO:0046486,GO:0047952,GO:0052646,GO:…	1.1.1.94	ko:K00057	ko00564,ko01110,map00564,map01110		R00842,R00844	RC00029	ko00000,ko00001,ko01000			iSFV_1184.SFV_3923	Bacteria	1JCIG@118969,1MUU3@1224,1RPQ7@1236,COG0240@1,COG0240@2	NA|NA|NA	I	glycerol-3-phosphate catabolic process
B0B39_14255_1	661367.LLO_0576	5.6e-83	313.5	Legionellales	secB	GO:0002790,GO:0003674,GO:0005488,GO:0005515,GO:0005575,GO:0005622,GO:0005623,GO:0005737,GO:0005829,GO:0006605,GO:0006810,GO:0006886,GO:0008104,GO:0008150,GO:0009306,GO:0009987,GO:0015031,GO:0015833,GO:0032940,GO:0033036,GO:0034613,GO:0042886,GO:0043952,GO:0044424,GO:0044444,GO:0044464,GO:0045184,GO:0046903,GO:0046907,GO:0051082,GO:0051179,GO:0051234,GO:0051641,GO:0051649,GO:0055085,GO:0070727,GO:…		ko:K03071	ko02024,ko03060,ko03070,map02024,map03060,map03070	M00335			ko00000,ko00001,ko00002,ko02044,ko03110	3.A.5			Bacteria	1JEAX@118969,1RI75@1224,1S62H@1236,COG1952@1,COG1952@2	NA|NA|NA	U	One of the proteins required for the normal export of preproteins out of the cell cytoplasm. It is a molecular chaperone that binds to a subset of precursor proteins, maintaining them in a translocation-competent state. It also specifically binds to its receptor SecA
B0B39_14260_1	661367.LLO_0577	6.6e-43	179.5	Legionellales	grxC	GO:0003674,GO:0003824,GO:0005488,GO:0005575,GO:0005622,GO:0005623,GO:0005737,GO:0005829,GO:0008150,GO:0008152,GO:0015035,GO:0015036,GO:0016491,GO:0016667,GO:0033218,GO:0042277,GO:0043167,GO:0043168,GO:0043295,GO:0044424,GO:0044444,GO:0044464,GO:0048037,GO:0055114,GO:0072341,GO:1900750,GO:1901681		ko:K03676					ko00000,ko03110			iAPECO1_1312.grxC	Bacteria	1JEYK@118969,1N72P@1224,1SCA2@1236,COG0695@1,COG0695@2	NA|NA|NA	O	Has a glutathione-disulfide oxidoreductase activity in the presence of NADPH and glutathione reductase. Reduces low molecular weight disulfides and proteins
B0B39_14265_1	661367.LLO_0578	9.4e-71	272.7	Legionellales	yibN	GO:0005575,GO:0005622,GO:0005623,GO:0005737,GO:0005829,GO:0044424,GO:0044444,GO:0044464	2.8.1.1,2.8.1.2	ko:K01011,ko:K02439	ko00270,ko00920,ko01100,ko01110,ko01120,ko04122,map00270,map00920,map01100,map01110,map01120,map04122		R01931,R03105,R03106	RC00214	ko00000,ko00001,ko01000				Bacteria	1JEGA@118969,1MZ83@1224,1S8ZI@1236,COG0607@1,COG0607@2	NA|NA|NA	P	Rhodanese Homology Domain
B0B39_14270_1	661367.LLO_0579	1.9e-95	355.1	Legionellales	ydaL	GO:0003674,GO:0003676,GO:0003677,GO:0003824,GO:0004518,GO:0004519,GO:0004520,GO:0004536,GO:0005488,GO:0006139,GO:0006259,GO:0006725,GO:0006807,GO:0008150,GO:0008152,GO:0009987,GO:0016787,GO:0016788,GO:0034641,GO:0043170,GO:0044237,GO:0044238,GO:0044260,GO:0046483,GO:0071704,GO:0090304,GO:0090305,GO:0097159,GO:0140097,GO:1901360,GO:1901363											Bacteria	1JDI7@118969,1RH34@1224,1SASJ@1236,COG2840@1,COG2840@2	NA|NA|NA	S	Smr domain
B0B39_14275_1	661367.LLO_0580	1.5e-177	628.6	Legionellales	prmB	GO:0003674,GO:0003824,GO:0005575,GO:0005622,GO:0005623,GO:0005737,GO:0005829,GO:0006139,GO:0006259,GO:0006304,GO:0006305,GO:0006306,GO:0006464,GO:0006479,GO:0006725,GO:0006807,GO:0008150,GO:0008152,GO:0008168,GO:0008170,GO:0008213,GO:0008276,GO:0008757,GO:0009007,GO:0009008,GO:0009987,GO:0016740,GO:0016741,GO:0018364,GO:0019538,GO:0032259,GO:0032775,GO:0034641,GO:0036009,GO:0036211,GO:0043170,GO:…	2.1.1.297,2.1.1.298	ko:K02493,ko:K07320			R10806	RC00003,RC03279	ko00000,ko01000,ko03009,ko03012				Bacteria	1JCVA@118969,1MX8Q@1224,1RPHQ@1236,COG2890@1,COG2890@2	NA|NA|NA	J	Specifically methylates the 50S ribosomal protein L3 on a specific glutamine residue
B0B39_14280_1	661367.LLO_0581	4.2e-200	703.7	Legionellales	aroC	GO:0000166,GO:0003674,GO:0003824,GO:0004107,GO:0005488,GO:0005515,GO:0005575,GO:0005622,GO:0005623,GO:0005737,GO:0005829,GO:0006082,GO:0006520,GO:0006725,GO:0006807,GO:0008150,GO:0008152,GO:0008652,GO:0009058,GO:0009072,GO:0009073,GO:0009423,GO:0009987,GO:0010181,GO:0016053,GO:0016829,GO:0016835,GO:0016838,GO:0019438,GO:0019752,GO:0032553,GO:0036094,GO:0042802,GO:0043167,GO:0043168,GO:0043436,GO:…	4.2.3.5	ko:K01736	ko00400,ko01100,ko01110,ko01130,ko01230,map00400,map01100,map01110,map01130,map01230	M00022	R01714	RC00586	ko00000,ko00001,ko00002,ko01000			iE2348C_1286.E2348C_2469,iEC55989_1330.EC55989_2573,iECO103_1326.ECO103_2794,iECO111_1330.ECO111_3077,iECO26_1355.ECO26_3317,iECSE_1348.ECSE_2638,iECW_1372.ECW_m2518,iEKO11_1354.EKO11_1436,iIT341.HP0663,iSSON_1240.SSON_2387,iUMNK88_1353.UMNK88_2882,iWFL_1372.ECW_m2518	Bacteria	1JCAR@118969,1MU98@1224,1RMQS@1236,COG0082@1,COG0082@2	NA|NA|NA	E	Catalyzes the anti-1,4-elimination of the C-3 phosphate and the C-6 proR hydrogen from 5-enolpyruvylshikimate-3-phosphate (EPSP) to yield chorismate, which is the branch point compound that serves as the starting substrate for the three terminal pathways of aromatic amino acid biosynthesis. This reaction introduces a second double bond into the aromatic ring system
B0B39_14285_1	661367.LLO_0582	2.5e-189	667.9	Legionellales	asd	GO:0000096,GO:0000097,GO:0003674,GO:0003824,GO:0004073,GO:0005575,GO:0005622,GO:0005623,GO:0005737,GO:0005829,GO:0006082,GO:0006520,GO:0006549,GO:0006553,GO:0006555,GO:0006566,GO:0006790,GO:0006807,GO:0008150,GO:0008152,GO:0008652,GO:0009058,GO:0009066,GO:0009067,GO:0009081,GO:0009082,GO:0009085,GO:0009086,GO:0009088,GO:0009089,GO:0009097,GO:0009987,GO:0016053,GO:0016491,GO:0016620,GO:0016903,GO:…	1.2.1.11	ko:K00133	ko00260,ko00261,ko00270,ko00300,ko01100,ko01110,ko01120,ko01130,ko01210,ko01230,map00260,map00261,map00270,map00300,map01100,map01110,map01120,map01130,map01210,map01230	M00016,M00017,M00018,M00033,M00525,M00526,M00527	R02291	RC00684	ko00000,ko00001,ko00002,ko01000				Bacteria	1JCWB@118969,1MUHG@1224,1RNB6@1236,COG0136@1,COG0136@2	NA|NA|NA	E	Catalyzes the NADPH-dependent formation of L-aspartate- semialdehyde (L-ASA) by the reductive dephosphorylation of L- aspartyl-4-phosphate
B0B39_14290_1	661367.LLO_0583	2.5e-138	498.0	Legionellales	ydaL	GO:0003674,GO:0003676,GO:0003677,GO:0003824,GO:0004518,GO:0004519,GO:0004520,GO:0004536,GO:0005488,GO:0006139,GO:0006259,GO:0006725,GO:0006807,GO:0008150,GO:0008152,GO:0009987,GO:0016787,GO:0016788,GO:0034641,GO:0043170,GO:0044237,GO:0044238,GO:0044260,GO:0046483,GO:0071704,GO:0090304,GO:0090305,GO:0097159,GO:0140097,GO:1901360,GO:1901363											Bacteria	1JCN9@118969,1RH34@1224,1SZ2S@1236,COG2840@1,COG2840@2	NA|NA|NA	S	Smr domain
B0B39_14295_1	661367.LLO_0584	1.9e-272	944.5	Legionellales	ankH			ko:K07001					ko00000				Bacteria	1JDMW@118969,1RE5N@1224,1S3Z5@1236,COG0666@1,COG0666@2	NA|NA|NA	S	Ankyrin repeat domain protein
B0B39_14305_1	661367.LLO_0585	2.5e-205	721.1	Legionellales	adh		1.1.1.1	ko:K13953,ko:K13979	ko00010,ko00071,ko00350,ko00625,ko00626,ko00830,ko00980,ko00982,ko01100,ko01110,ko01120,ko01130,ko01220,map00010,map00071,map00350,map00625,map00626,map00830,map00980,map00982,map01100,map01110,map01120,map01130,map01220		R00623,R00754,R02124,R04880,R05233,R05234,R06917,R06927,R07105,R08281,R08306,R08310	RC00050,RC00087,RC00088,RC00099,RC00116,RC00649,RC01734,RC02273	ko00000,ko00001,ko01000				Bacteria	1JD2W@118969,1MUTT@1224,1RN4D@1236,COG1064@1,COG1064@2	NA|NA|NA	C	Zinc-binding dehydrogenase
B0B39_14310_1	661367.LLO_0586	0.0	1120.5	Legionellales	rne	GO:0000287,GO:0000966,GO:0000967,GO:0003674,GO:0003676,GO:0003723,GO:0003824,GO:0004518,GO:0004540,GO:0005488,GO:0005515,GO:0005575,GO:0005622,GO:0005623,GO:0005737,GO:0006139,GO:0006364,GO:0006396,GO:0006399,GO:0006401,GO:0006402,GO:0006725,GO:0006807,GO:0008033,GO:0008150,GO:0008152,GO:0008312,GO:0008995,GO:0009056,GO:0009057,GO:0009892,GO:0009987,GO:0010467,GO:0010468,GO:0010605,GO:0010629,GO:…	3.1.26.12	ko:K08300	ko03018,map03018	M00394			ko00000,ko00001,ko00002,ko01000,ko03009,ko03019				Bacteria	1JD3K@118969,1MV65@1224,1RMDS@1236,COG1530@1,COG1530@2	NA|NA|NA	J	Ribonuclease E/G family
B0B39_14315_1	661367.LLO_0587	1.9e-121	441.8	Legionellales													Bacteria	1JFFB@118969,1QBXG@1224,1T7IJ@1236,2A2NW@1,30R1D@2	NA|NA|NA
B0B39_14320_1	661367.LLO_0588	2.3e-173	614.8	Legionellales	rluC	GO:0000154,GO:0000455,GO:0001522,GO:0003674,GO:0003824,GO:0005575,GO:0005622,GO:0005623,GO:0005737,GO:0005829,GO:0006139,GO:0006364,GO:0006396,GO:0006725,GO:0006807,GO:0008150,GO:0008152,GO:0009451,GO:0009982,GO:0009987,GO:0010467,GO:0016070,GO:0016072,GO:0016853,GO:0016866,GO:0022613,GO:0031118,GO:0034470,GO:0034641,GO:0034660,GO:0042254,GO:0043170,GO:0043412,GO:0044085,GO:0044237,GO:0044238,GO:…	5.4.99.24	ko:K06179					ko00000,ko01000,ko03009				Bacteria	1JCZE@118969,1MVDX@1224,1RPAN@1236,COG0564@1,COG0564@2	NA|NA|NA	J	Responsible for synthesis of pseudouridine from uracil
B0B39_14325_1	661367.LLO_0589	3e-119	434.5	Legionellales	gph		3.1.3.18	ko:K01091	ko00630,ko01100,ko01110,ko01130,map00630,map01100,map01110,map01130		R01334	RC00017	ko00000,ko00001,ko01000				Bacteria	1JDPC@118969,1RDA7@1224,1S3T3@1236,COG0546@1,COG0546@2	NA|NA|NA	S	haloacid dehalogenase-like hydrolase
B0B39_14330_1	661367.LLO_0590	1e-91	342.8	Legionellales	pgsA	GO:0003674,GO:0003824,GO:0005575,GO:0005623,GO:0005886,GO:0006629,GO:0006644,GO:0006650,GO:0006793,GO:0006796,GO:0008150,GO:0008152,GO:0008444,GO:0008610,GO:0008654,GO:0009058,GO:0009987,GO:0016020,GO:0016021,GO:0016740,GO:0016772,GO:0016780,GO:0017169,GO:0019637,GO:0031224,GO:0044237,GO:0044238,GO:0044249,GO:0044255,GO:0044425,GO:0044464,GO:0045017,GO:0046474,GO:0046486,GO:0071704,GO:0071944,GO:…	2.7.8.41,2.7.8.5	ko:K00995,ko:K08744	ko00564,ko01100,map00564,map01100		R01801,R02030	RC00002,RC00017,RC02795	ko00000,ko00001,ko01000			iAF1260.b1912,iAPECO1_1312.APECO1_954,iB21_1397.B21_01866,iBWG_1329.BWG_1721,iE2348C_1286.E2348C_2030,iEC042_1314.EC042_2073,iEC55989_1330.EC55989_2132,iECABU_c1320.ECABU_c21710,iECBD_1354.ECBD_1731,iECB_1328.ECB_01877,iECDH10B_1368.ECDH10B_2053,iECDH1ME8569_1439.ECDH1ME8569_1852,iECD_1391.ECD_01877,iECED1_1282.ECED1_2177,iECH74115_1262.ECH74115_2684,iECIAI1_1343.ECIAI1_1996,iECIAI39_1322.ECIAI39…	Bacteria	1JDST@118969,1RCZ7@1224,1S465@1236,COG0558@1,COG0558@2	NA|NA|NA	I	Belongs to the CDP-alcohol phosphatidyltransferase class-I family
B0B39_14350_1	661367.LLO_0592	3.6e-70	270.8	Legionellales				ko:K08978					ko00000,ko02000	2.A.7.2			Bacteria	1JEKE@118969,1QYAU@1224,1T6ZJ@1236,COG2510@1,COG2510@2	NA|NA|NA	S	EamA-like transporter family
B0B39_14355_1	661367.LLO_0593	8.6e-229	799.3	Legionellales	lolC	GO:0005575,GO:0005623,GO:0005886,GO:0005887,GO:0008104,GO:0008150,GO:0016020,GO:0016021,GO:0031224,GO:0031226,GO:0032991,GO:0033036,GO:0034613,GO:0044425,GO:0044459,GO:0044464,GO:0044872,GO:0044873,GO:0044874,GO:0051179,GO:0051641,GO:0070727,GO:0071944,GO:0072657,GO:0089705,GO:0098796,GO:0098797,GO:1990778		ko:K02004,ko:K09808	ko02010,map02010	M00255,M00258			ko00000,ko00001,ko00002,ko02000	3.A.1,3.A.1.125			Bacteria	1JCKG@118969,1MVV7@1224,1RMP9@1236,COG4591@1,COG4591@2	NA|NA|NA	M	MacB-like periplasmic core domain
B0B39_14360_1	661367.LLO_0594	4.1e-124	450.7	Legionellales	lolD	GO:0000166,GO:0003674,GO:0003824,GO:0005215,GO:0005488,GO:0005524,GO:0005575,GO:0005623,GO:0005886,GO:0006807,GO:0006810,GO:0008104,GO:0008144,GO:0008150,GO:0008152,GO:0015031,GO:0015399,GO:0015405,GO:0015833,GO:0016020,GO:0016021,GO:0016462,GO:0016787,GO:0016817,GO:0016818,GO:0016887,GO:0017076,GO:0017111,GO:0019538,GO:0022804,GO:0022857,GO:0030554,GO:0031224,GO:0032553,GO:0032555,GO:0032559,GO:…		ko:K09810	ko02010,map02010	M00255			ko00000,ko00001,ko00002,ko01000,ko02000	3.A.1.125			Bacteria	1JDHM@118969,1MVSQ@1224,1RMWK@1236,COG1136@1,COG1136@2	NA|NA|NA	V	Part of the ABC transporter complex LolCDE involved in the translocation of lipoproteins, in an ATP-dependent manner
B0B39_14370_1	661367.LLO_0596	1.8e-278	964.5	Legionellales	asnS	GO:0000166,GO:0003674,GO:0003824,GO:0004812,GO:0004816,GO:0005488,GO:0005524,GO:0005575,GO:0005622,GO:0005623,GO:0005737,GO:0006082,GO:0006139,GO:0006399,GO:0006412,GO:0006418,GO:0006421,GO:0006518,GO:0006520,GO:0006725,GO:0006807,GO:0008144,GO:0008150,GO:0008152,GO:0009058,GO:0009059,GO:0009987,GO:0010467,GO:0016070,GO:0016874,GO:0016875,GO:0017076,GO:0019538,GO:0019752,GO:0030554,GO:0032553,GO:…	6.1.1.22	ko:K01893	ko00970,map00970	M00359,M00360	R03648	RC00055,RC00523	ko00000,ko00001,ko00002,ko01000,ko01007,ko03016			iSDY_1059.SDY_2327	Bacteria	1JDU3@118969,1MWFV@1224,1RMU4@1236,COG0017@1,COG0017@2	NA|NA|NA	J	tRNA synthetases class II (D, K and N)
B0B39_14375_1	661367.LLO_0598	2e-108	398.3	Legionellales													Bacteria	1JDBG@118969,1PV0H@1224,1SXSG@1236,2EMNF@1,33FAU@2	NA|NA|NA
B0B39_14380_1	1408445.JHXP01000011_gene905	4.9e-68	263.8	Legionellales													Bacteria	1JCTP@118969,1R7HC@1224,1T1I4@1236,COG2199@1,COG3706@2	NA|NA|NA	T	Domain present in phytochromes and cGMP-specific phosphodiesterases.
B0B39_14385_1	661367.LLO_0600	4e-121	440.7	Legionellales	maiA	GO:0003674,GO:0003824,GO:0006082,GO:0006520,GO:0006558,GO:0006559,GO:0006570,GO:0006572,GO:0006725,GO:0006807,GO:0008150,GO:0008152,GO:0009056,GO:0009063,GO:0009072,GO:0009074,GO:0009987,GO:0016034,GO:0016054,GO:0016853,GO:0016859,GO:0017144,GO:0019439,GO:0019752,GO:0042737,GO:0043436,GO:0044237,GO:0044238,GO:0044248,GO:0044281,GO:0044282,GO:0046395,GO:0071704,GO:1901360,GO:1901361,GO:1901564,GO:…	5.2.1.2,5.2.1.4	ko:K01800,ko:K01801	ko00350,ko00643,ko01100,ko01120,map00350,map00643,map01100,map01120	M00044	R03181,R03868	RC00867	ko00000,ko00001,ko00002,ko01000				Bacteria	1JDXG@118969,1RA4Y@1224,1S2I8@1236,COG0625@1,COG0625@2	NA|NA|NA	O	Glutathione S-transferase, N-terminal domain
B0B39_14390_1	661367.LLO_0601	1.5e-188	665.2	Legionellales	uptA		3.7.1.2	ko:K16171	ko00350,ko00643,ko01100,ko01120,map00350,map00643,map01100,map01120	M00044	R01364	RC00326,RC00446	ko00000,ko00001,ko00002,ko01000				Bacteria	1JCI0@118969,1MV0V@1224,1RNYV@1236,COG0179@1,COG0179@2	NA|NA|NA	Q	Fumarylacetoacetate (FAA) hydrolase family
B0B39_14395_1	661367.LLO_0602	1.5e-210	738.4	Legionellales	hppD	GO:0001897,GO:0001906,GO:0001907,GO:0003674,GO:0003824,GO:0003868,GO:0006082,GO:0006520,GO:0006570,GO:0006572,GO:0006725,GO:0006807,GO:0008150,GO:0008152,GO:0009056,GO:0009063,GO:0009072,GO:0009074,GO:0009987,GO:0016054,GO:0016491,GO:0016701,GO:0016702,GO:0019439,GO:0019752,GO:0019835,GO:0019836,GO:0031640,GO:0035821,GO:0043436,GO:0044003,GO:0044004,GO:0044179,GO:0044237,GO:0044238,GO:0044248,GO:…	1.13.11.27	ko:K00457	ko00130,ko00350,ko00360,ko01100,map00130,map00350,map00360,map01100	M00044	R01372,R02521	RC00505,RC00738	ko00000,ko00001,ko00002,ko01000,ko04147			iJN746.PP_3433	Bacteria	1JE3P@118969,1MUVZ@1224,1RN2Z@1236,COG3185@1,COG3185@2	NA|NA|NA	C	Hydroxyphenylpyruvate dioxygenase, HPPD, N-terminal
B0B39_14400_1	661367.LLO_0603	5.2e-124	450.3	Legionellales			2.1.1.104	ko:K00588,ko:K16028	ko00360,ko00940,ko00941,ko00945,ko01051,ko01052,ko01100,ko01110,map00360,map00940,map00941,map00945,map01051,map01052,map01100,map01110	M00039,M00350	R01942,R06578	RC00003,RC00392	ko00000,ko00001,ko00002,ko01000				Bacteria	1JCB5@118969,1RB34@1224,1S02F@1236,COG4122@1,COG4122@2	NA|NA|NA	S	O-methyltransferase
B0B39_14405_1	661367.LLO_0604	6.3e-204	716.5	Legionellales	ldh		1.4.1.9	ko:K00263	ko00280,ko00290,ko01100,ko01110,ko01130,map00280,map00290,map01100,map01110,map01130		R01088,R01434,R02196	RC00006,RC00036	ko00000,ko00001,ko01000				Bacteria	1JCMT@118969,1MUXS@1224,1RQ0T@1236,COG0334@1,COG0334@2	NA|NA|NA	C	Belongs to the Glu Leu Phe Val dehydrogenases family
B0B39_14410_1	661367.LLO_0605	3.6e-123	447.6	Legionellales													Bacteria	1JCUF@118969,1N6JC@1224,1SA0R@1236,2CENY@1,32S07@2	NA|NA|NA
B0B39_14415_1	661367.LLO_0606	3.7e-139	500.7	Legionellales	ugpQ	GO:0000287,GO:0003674,GO:0003824,GO:0005488,GO:0008081,GO:0008889,GO:0016787,GO:0016788,GO:0042578,GO:0043167,GO:0043169,GO:0046872,GO:0047389,GO:0047395	3.1.4.46	ko:K01126	ko00564,map00564		R01030,R01470	RC00017,RC00425	ko00000,ko00001,ko01000			iEC042_1314.EC042_3710,iEC55989_1330.EC55989_3857	Bacteria	1JCND@118969,1MU8H@1224,1RQWX@1236,COG0584@1,COG0584@2	NA|NA|NA	C	Glycerophosphoryl diester phosphodiesterase family
B0B39_14420_1	661367.LLO_0607	2.1e-254	884.4	Legionellales	ugpB			ko:K02027,ko:K05813	ko02010,map02010	M00198,M00207			ko00000,ko00001,ko00002,ko02000	3.A.1.1,3.A.1.1.3			Bacteria	1JDMZ@118969,1MVMW@1224,1RRH3@1236,COG1653@1,COG1653@2	NA|NA|NA	G	Bacterial extracellular solute-binding protein
B0B39_19000_1	661367.LLO_0608	3e-30	137.1	Legionellales													Bacteria	1JFHU@118969,1QBZE@1224,1T7KR@1236,2AB0G@1,310E3@2	NA|NA|NA
B0B39_14430_1	661367.LLO_0609	0.0	1169.5	Legionellales	slt	GO:0000270,GO:0003674,GO:0003824,GO:0005575,GO:0005618,GO:0005623,GO:0006022,GO:0006026,GO:0006027,GO:0006807,GO:0008150,GO:0008152,GO:0008932,GO:0008933,GO:0009056,GO:0009057,GO:0009253,GO:0009274,GO:0016740,GO:0016757,GO:0030203,GO:0030288,GO:0030312,GO:0030313,GO:0031975,GO:0042597,GO:0043170,GO:0044464,GO:0061783,GO:0071704,GO:0071944,GO:1901135,GO:1901136,GO:1901564,GO:1901565,GO:1901575		ko:K08309					ko00000,ko01000,ko01011		GH23	iETEC_1333.ETEC_4747,iPC815.YPO0452	Bacteria	1JD8T@118969,1MV3F@1224,1RMS8@1236,COG0741@1,COG0741@2	NA|NA|NA	M	Soluble lytic murein transglycosylase
B0B39_14435_1	661367.LLO_0610	1.4e-121	442.2	Legionellales	rpe		5.1.3.1	ko:K01783	ko00030,ko00040,ko00710,ko01100,ko01110,ko01120,ko01130,ko01200,ko01230,map00030,map00040,map00710,map01100,map01110,map01120,map01130,map01200,map01230	M00004,M00007	R01529	RC00540	ko00000,ko00001,ko00002,ko01000				Bacteria	1JCQH@118969,1MUZM@1224,1RN3K@1236,COG0036@1,COG0036@2	NA|NA|NA	G	Ribulose-phosphate 3 epimerase family
B0B39_14440_1	661367.LLO_0611	2.4e-43	181.0	Legionellales													Bacteria	1JEPE@118969,1QBFS@1224,1T70U@1236,2A9EA@1,30YJP@2	NA|NA|NA
B0B39_14445_1	661367.LLO_0612	0.0	1778.5	Legionellales	glnE	GO:0000166,GO:0000287,GO:0000820,GO:0003674,GO:0003824,GO:0005488,GO:0005524,GO:0005575,GO:0005622,GO:0005623,GO:0005737,GO:0005829,GO:0006082,GO:0006520,GO:0006521,GO:0006541,GO:0006542,GO:0006807,GO:0008144,GO:0008150,GO:0008152,GO:0008652,GO:0008882,GO:0009058,GO:0009064,GO:0009084,GO:0009987,GO:0010565,GO:0016053,GO:0016740,GO:0016772,GO:0016779,GO:0017076,GO:0019222,GO:0019752,GO:0030554,GO:…	2.7.7.42,2.7.7.89	ko:K00982					ko00000,ko01000				Bacteria	1JDVE@118969,1MU4I@1224,1RP9N@1236,COG1391@1,COG1391@2	NA|NA|NA	OT	Involved in the regulation of glutamine synthetase GlnA, a key enzyme in the process to assimilate ammonia. When cellular nitrogen levels are high, the C-terminal adenylyl transferase (AT) inactivates GlnA by covalent transfer of an adenylyl group from ATP to specific tyrosine residue of GlnA, thus reducing its activity. Conversely, when nitrogen levels are low, the N-terminal adenylyl removase (…
B0B39_14450_1	661367.LLO_0613	2.5e-255	887.5	Legionellales	rimO	GO:0003674,GO:0003824,GO:0005488,GO:0005575,GO:0005622,GO:0005623,GO:0005737,GO:0005829,GO:0006464,GO:0006807,GO:0008150,GO:0008152,GO:0009987,GO:0016740,GO:0016782,GO:0018193,GO:0018197,GO:0018198,GO:0018339,GO:0019538,GO:0035596,GO:0035599,GO:0036211,GO:0043170,GO:0043412,GO:0044237,GO:0044238,GO:0044260,GO:0044267,GO:0044424,GO:0044444,GO:0044464,GO:0048037,GO:0050497,GO:0051536,GO:0051539,GO:…	2.8.4.4	ko:K14441			R10652	RC00003,RC03217	ko00000,ko01000,ko03009				Bacteria	1JC7M@118969,1MU7N@1224,1RN46@1236,COG0621@1,COG0621@2	NA|NA|NA	J	Catalyzes the methylthiolation of an aspartic acid residue of ribosomal protein S12
B0B39_14455_1	661367.LLO_0614	0.0	1505.7	Legionellales													Bacteria	1JFH1@118969,1QBYT@1224,1T7K3@1236,2AAY3@1,310BD@2	NA|NA|NA
B0B39_14460_1	661367.LLO_0615	0.0	1140.2	Legionellales	dsbD	GO:0003674,GO:0003756,GO:0003824,GO:0005575,GO:0005623,GO:0005886,GO:0005887,GO:0008150,GO:0008152,GO:0009266,GO:0009628,GO:0009898,GO:0009987,GO:0015035,GO:0015036,GO:0016020,GO:0016021,GO:0016043,GO:0016491,GO:0016667,GO:0016853,GO:0016860,GO:0016864,GO:0017004,GO:0019725,GO:0022607,GO:0031224,GO:0031226,GO:0034622,GO:0042221,GO:0042493,GO:0042592,GO:0043933,GO:0044085,GO:0044425,GO:0044459,GO:…	1.8.1.8	ko:K04084					ko00000,ko01000,ko03110	5.A.1.1		iECSE_1348.ECSE_4435	Bacteria	1JC8Z@118969,1MU8W@1224,1RPF7@1236,COG4232@1,COG4232@2	NA|NA|NA	CO	Thiol disulfide interchange protein DsbD
B0B39_14465_1	1094715.CM001373_gene1983	6.1e-45	186.4	Legionellales	groS	GO:0003674,GO:0005488,GO:0005515,GO:0006457,GO:0006458,GO:0006950,GO:0006986,GO:0008150,GO:0009987,GO:0010033,GO:0035966,GO:0042221,GO:0042802,GO:0043167,GO:0043169,GO:0046872,GO:0050896,GO:0051082,GO:0051084,GO:0051085,GO:0051087,GO:0061077		ko:K04078					ko00000,ko03029,ko03110				Bacteria	1JEPU@118969,1MZ2X@1224,1S8YR@1236,COG0234@1,COG0234@2	NA|NA|NA	O	Binds to Cpn60 in the presence of Mg-ATP and suppresses the ATPase activity of the latter
B0B39_14470_1	1408445.JHXP01000011_gene923	3.7e-288	996.9	Legionellales	groL	GO:0000166,GO:0000287,GO:0003674,GO:0003824,GO:0005488,GO:0005515,GO:0005524,GO:0005575,GO:0005576,GO:0005622,GO:0005623,GO:0005737,GO:0005829,GO:0006457,GO:0006458,GO:0006950,GO:0008144,GO:0008150,GO:0009266,GO:0009314,GO:0009408,GO:0009628,GO:0009966,GO:0009967,GO:0009986,GO:0009987,GO:0010646,GO:0010647,GO:0016032,GO:0016462,GO:0016465,GO:0016787,GO:0016817,GO:0016818,GO:0016887,GO:0017076,GO:…		ko:K04077	ko03018,ko04212,ko04940,ko05134,ko05152,map03018,map04212,map04940,map05134,map05152				ko00000,ko00001,ko03019,ko03029,ko03110,ko04147				Bacteria	1JCJI@118969,1MURR@1224,1RMTB@1236,COG0459@1,COG0459@2	NA|NA|NA	O	Prevents misfolding and promotes the refolding and proper assembly of unfolded polypeptides generated under stress conditions
B0B39_14475_1	661367.LLO_0618	6.7e-72	276.6	Legionellales	dps			ko:K04047					ko00000,ko03036				Bacteria	1JED3@118969,1RAC5@1224,1S2H7@1236,COG0783@1,COG0783@2	NA|NA|NA	P	Belongs to the Dps family
B0B39_14480_1	661367.LLO_0619	8.9e-141	506.1	Legionellales	adc		4.1.1.4	ko:K01574	ko00072,ko00640,ko01100,map00072,map00640,map01100	M00088	R01366	RC00040	ko00000,ko00001,ko00002,ko01000				Bacteria	1JDVM@118969,1N4IP@1224,1S0V0@1236,COG4689@1,COG4689@2	NA|NA|NA	Q	Catalyzes the conversion of acetoacetate to acetone and carbon dioxide
B0B39_14485_1	661367.LLO_0620	1.7e-137	495.4	Legionellales													Bacteria	1JC5X@118969,1MU5Y@1224,1RQDF@1236,COG1028@1,COG1028@2	NA|NA|NA	IQ	Belongs to the short-chain dehydrogenases reductases (SDR) family
B0B39_14490_1	661367.LLO_0621	3.8e-17	94.0	Legionellales													Bacteria	1JF48@118969,1QBQ7@1224,1T7A8@1236,2APCC@1,31EEM@2	NA|NA|NA	S	Glycine zipper
B0B39_14495_1	661367.LLO_0622	6.6e-159	566.6	Legionellales	dapA	GO:0003674,GO:0003824,GO:0005488,GO:0005515,GO:0005575,GO:0005622,GO:0005623,GO:0005737,GO:0005829,GO:0006082,GO:0006520,GO:0006553,GO:0006807,GO:0008150,GO:0008152,GO:0008652,GO:0008840,GO:0009058,GO:0009066,GO:0009067,GO:0009085,GO:0009089,GO:0009987,GO:0016053,GO:0016829,GO:0016835,GO:0016836,GO:0019752,GO:0019877,GO:0042802,GO:0043436,GO:0043648,GO:0043650,GO:0044237,GO:0044238,GO:0044249,GO:…	2.5.1.72,4.3.3.7	ko:K01714,ko:K03517	ko00261,ko00300,ko00760,ko01100,ko01110,ko01120,ko01130,ko01230,map00261,map00300,map00760,map01100,map01110,map01120,map01130,map01230	M00016,M00115,M00525,M00526,M00527	R04292,R10147	RC01119,RC03062,RC03063	ko00000,ko00001,ko00002,ko01000			iECP_1309.ECP_2492,iJN746.PP_1237,iYL1228.KPN_02812	Bacteria	1JDD2@118969,1MUCM@1224,1RNH9@1236,COG0329@1,COG0329@2	NA|NA|NA	E	Catalyzes the condensation of (S)-aspartate-beta- semialdehyde (S)-ASA and pyruvate to 4-hydroxy- tetrahydrodipicolinate (HTPA)
B0B39_14500_1	661367.LLO_4011	1.5e-32	144.8	Legionellales	bamC	GO:0003674,GO:0005488,GO:0005515,GO:0005575,GO:0005623,GO:0008150,GO:0009279,GO:0009986,GO:0009987,GO:0016020,GO:0016043,GO:0019867,GO:0022607,GO:0030312,GO:0030313,GO:0031224,GO:0031230,GO:0031241,GO:0031246,GO:0031975,GO:0032991,GO:0042802,GO:0043163,GO:0043165,GO:0044085,GO:0044091,GO:0044425,GO:0044462,GO:0044464,GO:0045229,GO:0061024,GO:0071709,GO:0071840,GO:0071944,GO:0098552,GO:0098796,GO:…		ko:K07287					ko00000,ko02000	1.B.33.1			Bacteria	1JF7I@118969,1QBSG@1224,1T7CN@1236,COG3317@1,COG3317@2	NA|NA|NA	M	Gram-negative-bacterium-type cell outer membrane assembly
B0B39_14505_1	661367.LLO_0623	2.6e-244	850.9	Legionellales	IV02_27630												Bacteria	1JDK9@118969,1PYFH@1224,1RP1J@1236,COG3930@1,COG3930@2	NA|NA|NA	S	DUF1704
B0B39_14510_1	661367.LLO_0624	2.1e-32	144.4	Legionellales													Bacteria	1JGEB@118969,1QCIF@1224,1T893@1236,2BRR5@1,32KQX@2	NA|NA|NA
B0B39_14515_1	661367.LLO_0625	4.4e-291	1006.5	Legionellales													Bacteria	1JFKE@118969,1QAJC@1224,1T7ND@1236,28HD5@1,30VWE@2	NA|NA|NA	S	Zeta toxin
B0B39_14520_1	661367.LLO_0626	8.5e-87	326.2	Legionellales													Bacteria	1JEI3@118969,1QBDC@1224,1T6YF@1236,2AP2E@1,31E3S@2	NA|NA|NA
B0B39_14525_1	661367.LLO_0627	1e-131	476.1	Legionellales													Bacteria	1JCTB@118969,1RFIS@1224,1SAIR@1236,2ZAAA@2,arCOG10178@1	NA|NA|NA	S	CAAX protease self-immunity
B0B39_14530_1	661367.LLO_0628	2.4e-272	944.1	Legionellales	sun	GO:0000154,GO:0001510,GO:0003674,GO:0003824,GO:0005575,GO:0005618,GO:0005622,GO:0005623,GO:0005737,GO:0005829,GO:0006139,GO:0006364,GO:0006396,GO:0006725,GO:0006807,GO:0008150,GO:0008152,GO:0008168,GO:0008169,GO:0008173,GO:0008649,GO:0008757,GO:0009383,GO:0009451,GO:0009987,GO:0010467,GO:0016070,GO:0016072,GO:0016434,GO:0016740,GO:0016741,GO:0022613,GO:0030312,GO:0031167,GO:0032259,GO:0034470,GO:…	2.1.1.176	ko:K03500					ko00000,ko01000,ko03009				Bacteria	1JDCB@118969,1MWPE@1224,1RN8X@1236,COG0144@1,COG0144@2,COG0781@1,COG0781@2	NA|NA|NA	J	Specifically methylates the cytosine at position 967 (m5C967) of 16S rRNA
B0B39_14535_1	661367.LLO_0629	3.3e-180	637.5	Legionellales	fmt	GO:0003674,GO:0003824,GO:0004479,GO:0005575,GO:0005622,GO:0005623,GO:0005737,GO:0005829,GO:0006082,GO:0006139,GO:0006396,GO:0006399,GO:0006400,GO:0006412,GO:0006413,GO:0006418,GO:0006431,GO:0006464,GO:0006518,GO:0006520,GO:0006725,GO:0006807,GO:0008033,GO:0008150,GO:0008152,GO:0009058,GO:0009059,GO:0009451,GO:0009987,GO:0010467,GO:0016070,GO:0016740,GO:0016741,GO:0016742,GO:0019538,GO:0019752,GO:…	2.1.1.176,2.1.2.9	ko:K00604,ko:K03500	ko00670,ko00970,map00670,map00970		R03940	RC00026,RC00165	ko00000,ko00001,ko01000,ko03009			iECABU_c1320.ECABU_c37050,iECUMN_1333.ECUMN_3761,ic_1306.c4048	Bacteria	1JCDS@118969,1MU4Q@1224,1RP1T@1236,COG0223@1,COG0223@2	NA|NA|NA	J	Attaches a formyl group to the free amino group of methionyl-tRNA(fMet). The formyl group appears to play a dual role in the initiator identity of N-formylmethionyl-tRNA by promoting its recognition by IF2 and preventing the misappropriation of this tRNA by the elongation apparatus
B0B39_14540_1	661367.LLO_0630	6.5e-90	336.7	Legionellales	def	GO:0003674,GO:0003824,GO:0006464,GO:0006807,GO:0008150,GO:0008152,GO:0009987,GO:0016787,GO:0016810,GO:0016811,GO:0018193,GO:0018206,GO:0019538,GO:0031365,GO:0036211,GO:0042586,GO:0043170,GO:0043412,GO:0043686,GO:0044237,GO:0044238,GO:0044260,GO:0044267,GO:0071704,GO:1901564	3.5.1.88	ko:K01462					ko00000,ko01000				Bacteria	1JC8J@118969,1RA2P@1224,1S247@1236,COG0242@1,COG0242@2	NA|NA|NA	J	Removes the formyl group from the N-terminal Met of newly synthesized proteins. Requires at least a dipeptide for an efficient rate of reaction. N-terminal L-methionine is a prerequisite for activity but the enzyme has broad specificity at other positions
B0B39_14545_1	661367.LLO_0631	1.5e-197	695.3	Legionellales	lysM												Bacteria	1JDS4@118969,1MUBV@1224,1RPMB@1236,COG1652@1,COG1652@2	NA|NA|NA	S	Lysin motif
B0B39_14550_1	661367.LLO_0632	9.5e-200	702.6	Legionellales	dprA			ko:K04096					ko00000				Bacteria	1JDFM@118969,1MVF6@1224,1RPJE@1236,COG0758@1,COG0758@2	NA|NA|NA	LU	DNA recombination-mediator protein A
B0B39_14555_1	661367.LLO_0633	3.4e-71	274.2	Legionellales	smg			ko:K03747					ko00000				Bacteria	1JEH8@118969,1QBD1@1224,1T6XX@1236,2AP25@1,31E3F@2	NA|NA|NA	S	Protein of unknown function (DUF494)
B0B39_14560_1	661367.LLO_0634	0.0	1446.8	Legionellales	topA		5.99.1.2	ko:K03168					ko00000,ko01000,ko03032,ko03400				Bacteria	1JCF9@118969,1MUFZ@1224,1RNZ2@1236,COG0550@1,COG0550@2	NA|NA|NA	L	Releases the supercoiling and torsional tension of DNA, which is introduced during the DNA replication and transcription, by transiently cleaving and rejoining one strand of the DNA duplex. Introduces a single-strand break via transesterification at a target site in duplex DNA. The scissile phosphodiester is attacked by the catalytic tyrosine of the enzyme, resulting in the formation of a DNA-(5'…
B0B39_14565_1	661367.LLO_0636	0.0	1483.8	Legionellales	pdhB		1.2.4.4,2.2.1.1	ko:K00615,ko:K11381	ko00030,ko00280,ko00640,ko00710,ko01051,ko01100,ko01110,ko01120,ko01130,ko01200,ko01230,map00030,map00280,map00640,map00710,map01051,map01100,map01110,map01120,map01130,map01200,map01230	M00004,M00007,M00036,M00165,M00167	R01067,R01641,R01830,R06590,R07599,R07600,R07601,R07602,R07603,R07604,R10996,R10997	RC00027,RC00032,RC00226,RC00571,RC00627,RC01560,RC02743,RC02883,RC02949,RC02953	br01601,ko00000,ko00001,ko00002,ko01000				Bacteria	1JCIJ@118969,1P31Y@1224,1RQNS@1236,COG0022@1,COG0022@2,COG1071@1,COG1071@2	NA|NA|NA	C	Transketolase, pyrimidine binding domain
B0B39_14570_1	661367.LLO_0637	3e-223	780.8	Legionellales	gcdH	GO:0005575,GO:0005622,GO:0005623,GO:0005737,GO:0005739,GO:0043226,GO:0043227,GO:0043229,GO:0043231,GO:0044424,GO:0044444,GO:0044464	1.3.8.6	ko:K00252	ko00071,ko00310,ko00362,ko00380,ko01100,ko01120,ko01130,map00071,map00310,map00362,map00380,map01100,map01120,map01130	M00032	R02487,R02488,R10074	RC00052,RC00156	ko00000,ko00001,ko00002,ko01000				Bacteria	1JE1M@118969,1MUK0@1224,1RNBX@1236,COG1960@1,COG1960@2	NA|NA|NA	I	Acyl-CoA dehydrogenase, C-terminal domain
B0B39_14575_1	661367.LLO_0638	6.2e-55	219.9	Legionellales													Bacteria	1JF2W@118969,1QBPD@1224,1T79B@1236,2AYIK@1,31QNC@2	NA|NA|NA
B0B39_14580_1	661367.LLO_0639	2.9e-198	697.6	Legionellales													Bacteria	1JDFZ@118969,1QAZU@1224,1T6GN@1236,2CJU1@1,33TXT@2	NA|NA|NA	S	Legionella pneumophila major outer membrane protein precursor
B0B39_14585_1	661367.LLO_0640	1.6e-241	841.6	Legionellales													Bacteria	1JEE4@118969,1QBBM@1224,1T6WA@1236,2A929@1,30Y6A@2	NA|NA|NA
B0B39_14590_1	661367.LLO_0641	1.4e-232	812.0	Legionellales													Bacteria	1JCGS@118969,1QSNX@1224,1RW6I@1236,2B29V@1,31UTP@2	NA|NA|NA
B0B39_14595_1	661367.LLO_0642	1.5e-130	472.2	Legionellales													Bacteria	1JF99@118969,1QBTR@1224,1T7E0@1236,2AP9G@1,30ZQA@2	NA|NA|NA
B0B39_14605_1	661367.LLO_0643	0.0	1322.8	Gammaproteobacteria				ko:K09384					ko00000				Bacteria	1PRQ3@1224,1RR13@1236,COG3410@1,COG3410@2	NA|NA|NA	S	Uncharacterized conserved protein (DUF2075)
B0B39_14610_1	661367.LLO_0644	1.4e-178	632.1	Legionellales													Bacteria	1JG7T@118969,1NM9Q@1224,1T83I@1236,2AI4C@1,318IE@2	NA|NA|NA	S	Protein of unknown function (DUF2971)
B0B39_14615_1	661367.LLO_0645	6.3e-173	613.2	Legionellales													Bacteria	1JDEH@118969,1MXUB@1224,1RPVR@1236,COG0582@1,COG0582@2	NA|NA|NA	L	Belongs to the 'phage' integrase family
B0B39_14620_1	661367.LLO_0646	3.8e-153	547.4	Legionellales													Bacteria	1JE35@118969,1P339@1224,1SRCM@1236,COG0582@1,COG0582@2	NA|NA|NA	L	Phage integrase, N-terminal
B0B39_14625_1	661367.LLO_0647	6.7e-303	1045.8	Gammaproteobacteria			3.5.4.12,3.5.4.5	ko:K01489,ko:K01493	ko00240,ko00983,ko01100,map00240,map00983,map01100	M00429	R01663,R01878,R02485,R08221	RC00074,RC00514	ko00000,ko00001,ko00002,ko01000,ko02044				Bacteria	1QDAH@1224,1RRDW@1236,COG2131@1,COG2131@2	NA|NA|NA	F	Deoxycytidylate deaminase
B0B39_14630_1	661367.LLO_0648	1.2e-126	459.1	Legionellales													Bacteria	1JDPU@118969,1QB1K@1224,1T6IP@1236,2EC16@1,3360E@2	NA|NA|NA
B0B39_14635_1	661367.LLO_0649	1.6e-168	598.6	Legionellales													Bacteria	1JE20@118969,1NJT9@1224,1S0YI@1236,COG2253@1,COG2253@2	NA|NA|NA	S	Nucleotidyl transferase AbiEii toxin, Type IV TA system
B0B39_14640_1	661367.LLO_0650	1.1e-107	396.0	Legionellales													Bacteria	1JC62@118969,1P6MT@1224,1RN7A@1236,COG5340@1,COG5340@2	NA|NA|NA	K	Transcriptional regulator, AbiEi antitoxin
B0B39_14645_1	661367.LLO_0651	9e-86	322.8	Legionellales													Bacteria	1JDV8@118969,1P17J@1224,1SSIP@1236,2C03C@1,34925@2	NA|NA|NA
B0B39_14650_1	661367.LLO_0652	0.0	1124.0	Legionellales			3.6.4.12	ko:K03655	ko03440,map03440				ko00000,ko00001,ko01000,ko03400				Bacteria	1JEEG@118969,1R4MD@1224,1RY73@1236,COG2865@1,COG2865@2	NA|NA|NA	K	Putative DNA-binding domain
B0B39_14655_1	661367.LLO_0653	1.1e-236	825.5	Legionellales	intA												Bacteria	1JC6X@118969,1MU23@1224,1RMJ1@1236,COG0582@1,COG0582@2	NA|NA|NA	L	Arm DNA-binding domain
B0B39_14660_1	661367.LLO_0654	1.2e-51	208.8	Legionellales	vapL			ko:K21498					ko00000,ko02048				Bacteria	1JG5W@118969,1N76J@1224,1SCYV@1236,COG3093@1,COG3093@2	NA|NA|NA	K	Helix-turn-helix XRE-family like proteins
B0B39_14665_1	661367.LLO_0655	2.1e-151	541.6	Legionellales	speE		2.5.1.16	ko:K00797	ko00270,ko00330,ko00410,ko00480,ko01100,map00270,map00330,map00410,map00480,map01100	M00034,M00133	R01920,R02869,R08359	RC00021,RC00053	ko00000,ko00001,ko00002,ko01000				Bacteria	1JECQ@118969,1RBWW@1224,1S3KK@1236,COG0421@1,COG0421@2	NA|NA|NA	E	Spermidine synthase
B0B39_14670_1	661367.LLO_0656	4e-167	594.0	Legionellales													Bacteria	1JFX4@118969,1QC6H@1224,1T7VM@1236,2ABKQ@1,31128@2	NA|NA|NA
B0B39_14675_1	661367.LLO_p0064	3e-94	351.7	Legionellales	dinB	GO:0003674,GO:0003824,GO:0003887,GO:0006139,GO:0006259,GO:0006260,GO:0006281,GO:0006725,GO:0006807,GO:0006950,GO:0006974,GO:0007154,GO:0008150,GO:0008152,GO:0009058,GO:0009059,GO:0009432,GO:0009605,GO:0009987,GO:0009991,GO:0016740,GO:0016772,GO:0016779,GO:0018130,GO:0019438,GO:0031668,GO:0033554,GO:0034061,GO:0034641,GO:0034645,GO:0034654,GO:0043170,GO:0044237,GO:0044238,GO:0044249,GO:0044260,GO:…	2.7.7.7	ko:K02346,ko:K03502					ko00000,ko01000,ko03400				Bacteria	1JC8W@118969,1MUUH@1224,1RMFM@1236,COG0389@1,COG0389@2	NA|NA|NA	L	Poorly processive, error-prone DNA polymerase involved in untargeted mutagenesis. Copies undamaged DNA at stalled replication forks, which arise in vivo from mismatched or misaligned primer ends. These misaligned primers can be extended by PolIV. Exhibits no 3'-5' exonuclease (proofreading) activity. May be involved in translesional synthesis, in conjunction with the beta clamp from PolIII
B0B39_14680_1	661367.LLO_0658	4e-192	677.2	Legionellales													Bacteria	1JEUA@118969,1RAQS@1224,1T3FU@1236,COG2206@1,COG2206@2	NA|NA|NA	T	HD domain
B0B39_14685_1	661367.LLO_0659	1.2e-271	941.8	Legionellales	me		1.1.1.38	ko:K00027	ko00620,ko01200,ko02020,map00620,map01200,map02020		R00214	RC00105	ko00000,ko00001,ko01000				Bacteria	1JE7R@118969,1MU0A@1224,1RN5F@1236,COG0281@1,COG0281@2	NA|NA|NA	C	Malic enzyme, NAD binding domain
B0B39_14690_1	661367.LLO_0660	7.1e-80	303.1	Legionellales			2.7.13.3,5.3.1.13	ko:K06041,ko:K11527	ko00540,ko01100,map00540,map01100	M00063	R01530	RC00541	ko00000,ko00001,ko00002,ko01000,ko01001,ko01005,ko02022				Bacteria	1JE5I@118969,1N66A@1224,1T6SC@1236,COG0517@1,COG0517@2	NA|NA|NA	S	Domain in cystathionine beta-synthase and other proteins.
B0B39_14695_1	661367.LLO_0661	2.9e-133	481.1	Legionellales	sdhB	GO:0000104,GO:0003674,GO:0003824,GO:0005488,GO:0005575,GO:0005622,GO:0005623,GO:0005886,GO:0006082,GO:0006091,GO:0006099,GO:0006101,GO:0008150,GO:0008152,GO:0009055,GO:0009060,GO:0009987,GO:0015980,GO:0016020,GO:0016491,GO:0016627,GO:0016999,GO:0017144,GO:0019752,GO:0022900,GO:0022904,GO:0032991,GO:0043436,GO:0044237,GO:0044238,GO:0044281,GO:0044424,GO:0044425,GO:0044459,GO:0044464,GO:0045273,GO:…	1.3.5.1,1.3.5.4	ko:K00240	ko00020,ko00190,ko00650,ko00720,ko01100,ko01110,ko01120,ko01130,ko01200,map00020,map00190,map00650,map00720,map01100,map01110,map01120,map01130,map01200	M00009,M00011,M00149,M00173,M00374,M00376	R02164	RC00045	ko00000,ko00001,ko00002,ko01000			e_coli_core.b0724,iAF1260.b0724,iBWG_1329.BWG_0583,iEC042_1314.EC042_0742,iECDH10B_1368.ECDH10B_0791,iECDH1ME8569_1439.ECDH1ME8569_0683,iECUMN_1333.ECUMN_0802,iEcDH1_1363.EcDH1_2911,iJO1366.b0724,iJR904.b0724,iY75_1357.Y75_RS03765	Bacteria	1JE2D@118969,1MVHS@1224,1RNWR@1236,COG0479@1,COG0479@2	NA|NA|NA	C	2Fe-2S iron-sulfur cluster binding domain
B0B39_14700_1	661367.LLO_0662	2.2e-63	248.1	Legionellales	sdhC			ko:K00241	ko00020,ko00190,ko00650,ko00720,ko01100,ko01110,ko01120,ko01130,ko01200,map00020,map00190,map00650,map00720,map01100,map01110,map01120,map01130,map01200	M00009,M00011,M00149,M00173,M00374,M00376	R02164	RC00045	ko00000,ko00001,ko00002				Bacteria	1JFB0@118969,1RIGZ@1224,1SEBT@1236,COG2009@1,COG2009@2	NA|NA|NA	C	Succinate dehydrogenase/Fumarate reductase transmembrane subunit
B0B39_14705_1	661367.LLO_0663	1.2e-58	232.3	Legionellales	sdhD	GO:0000104,GO:0003674,GO:0003824,GO:0005488,GO:0005575,GO:0005622,GO:0005623,GO:0005886,GO:0006082,GO:0006091,GO:0006099,GO:0006101,GO:0008150,GO:0008152,GO:0009055,GO:0009060,GO:0009987,GO:0015980,GO:0016020,GO:0016043,GO:0016491,GO:0016627,GO:0016999,GO:0017004,GO:0017144,GO:0019752,GO:0020037,GO:0022607,GO:0022900,GO:0032991,GO:0034622,GO:0043436,GO:0043933,GO:0044085,GO:0044237,GO:0044238,GO:…		ko:K00242	ko00020,ko00190,ko00650,ko00720,ko01100,ko01110,ko01120,ko01130,ko01200,map00020,map00190,map00650,map00720,map01100,map01110,map01120,map01130,map01200	M00009,M00011,M00149,M00173	R02164	RC00045	ko00000,ko00001,ko00002			e_coli_core.b0722,iAF1260.b0722,iAPECO1_1312.APECO1_1356,iB21_1397.B21_00671,iBWG_1329.BWG_0581,iE2348C_1286.E2348C_0602,iEC042_1314.EC042_0740,iECABU_c1320.ECABU_c07680,iECBD_1354.ECBD_2938,iECB_1328.ECB_00682,iECDH10B_1368.ECDH10B_0789,iECDH1ME8569_1439.ECDH1ME8569_0681,iECD_1391.ECD_00682,iECED1_1282.ECED1_0692,iECIAI1_1343.ECIAI1_0696,iECIAI39_1322.ECIAI39_0680,iECNA114_1301.ECNA114_0658,iECO…	Bacteria	1JFCC@118969,1MZR9@1224,1S9TS@1236,COG2142@1,COG2142@2	NA|NA|NA	C	Membrane-anchoring subunit of succinate dehydrogenase (SDH)
B0B39_14710_1	661367.LLO_0664	0.0	1179.9	Legionellales	sdhA	GO:0000104,GO:0000166,GO:0001539,GO:0003674,GO:0003824,GO:0005488,GO:0005575,GO:0005622,GO:0005623,GO:0005737,GO:0005829,GO:0005886,GO:0006082,GO:0006091,GO:0006099,GO:0006101,GO:0006113,GO:0006928,GO:0006950,GO:0006974,GO:0006996,GO:0008150,GO:0008152,GO:0009055,GO:0009060,GO:0009061,GO:0009987,GO:0015980,GO:0016020,GO:0016043,GO:0016491,GO:0016627,GO:0016999,GO:0017144,GO:0019752,GO:0022607,GO:…	1.3.5.1,1.3.5.4	ko:K00239	ko00020,ko00190,ko00650,ko00720,ko01100,ko01110,ko01120,ko01130,ko01200,ko05134,map00020,map00190,map00650,map00720,map01100,map01110,map01120,map01130,map01200,map05134	M00009,M00011,M00149,M00173,M00374,M00376	R02164	RC00045	ko00000,ko00001,ko00002,ko01000			iE2348C_1286.E2348C_0603,iJN746.PP_4191,iPC815.YPO1111	Bacteria	1JCE3@118969,1MU5M@1224,1RMU2@1236,COG1053@1,COG1053@2	NA|NA|NA	C	Belongs to the FAD-dependent oxidoreductase 2 family. FRD SDH subfamily
B0B39_14715_1	661367.LLO_0665	9.6e-177	625.9	Legionellales			3.2.2.21	ko:K01247	ko03410,map03410				ko00000,ko00001,ko01000,ko03400				Bacteria	1JDN3@118969,1MX9C@1224,1S5J1@1236,COG0122@1,COG0122@2	NA|NA|NA	L	endonuclease III
B0B39_14720_1	661367.LLO_0666	4.4e-61	240.4	Legionellales	yeaO												Bacteria	1JEVN@118969,1MZ7H@1224,1S9PQ@1236,COG3189@1,COG3189@2	NA|NA|NA	S	Protein of unknown function, DUF488
B0B39_14725_1	661367.LLO_0667	0.0	1902.1	Legionellales	acnA	GO:0003674,GO:0003676,GO:0003723,GO:0003729,GO:0003730,GO:0003824,GO:0003994,GO:0005488,GO:0006082,GO:0006091,GO:0006099,GO:0006101,GO:0006629,GO:0006631,GO:0008150,GO:0008152,GO:0009060,GO:0009987,GO:0015980,GO:0016829,GO:0016835,GO:0016836,GO:0016999,GO:0017144,GO:0019541,GO:0019679,GO:0019752,GO:0032787,GO:0043436,GO:0044237,GO:0044238,GO:0044255,GO:0044281,GO:0045333,GO:0046459,GO:0047456,GO:…	4.2.1.3	ko:K01681	ko00020,ko00630,ko00720,ko01100,ko01110,ko01120,ko01130,ko01200,ko01210,ko01230,map00020,map00630,map00720,map01100,map01110,map01120,map01130,map01200,map01210,map01230	M00009,M00010,M00012,M00173,M00740	R01324,R01325,R01900	RC00497,RC00498,RC00618	br01601,ko00000,ko00001,ko00002,ko01000				Bacteria	1JE09@118969,1MU9T@1224,1RN5I@1236,COG1048@1,COG1048@2	NA|NA|NA	C	Catalyzes the isomerization of citrate to isocitrate via cis-aconitate
B0B39_14730_1	661367.LLO_0668	1.7e-32	144.4	Legionellales	rubA			ko:K03618					ko00000				Bacteria	1JGBB@118969,1QCG3@1224,1T86H@1236,COG1773@1,COG1773@2	NA|NA|NA	C	Rubredoxin
B0B39_14735_1	661367.LLO_0669	3.1e-83	314.3	Legionellales	ymaD												Bacteria	1JF2U@118969,1RI5C@1224,1SAYI@1236,COG1764@1,COG1764@2	NA|NA|NA	O	OsmC-like protein
B0B39_14740_1	661367.LLO_0670	0.0	1230.7	Legionellales													Bacteria	1JC52@118969,1MUBX@1224,1RMT7@1236,COG4805@1,COG4805@2	NA|NA|NA	S	Bacterial protein of unknown function (DUF885)
B0B39_14745_1	661367.LLO_0671	3.8e-187	660.6	Legionellales	cpdP	GO:0001932,GO:0001933,GO:0003674,GO:0003824,GO:0004112,GO:0004114,GO:0004115,GO:0006139,GO:0006163,GO:0006195,GO:0006198,GO:0006469,GO:0006725,GO:0006753,GO:0006793,GO:0006796,GO:0006807,GO:0008081,GO:0008150,GO:0008152,GO:0009056,GO:0009058,GO:0009117,GO:0009150,GO:0009154,GO:0009166,GO:0009187,GO:0009214,GO:0009259,GO:0009261,GO:0009892,GO:0009966,GO:0009968,GO:0009987,GO:0010563,GO:0010605,GO:…	3.1.4.17	ko:K01120	ko00230,map00230		R00191,R01234	RC00296	ko00000,ko00001,ko01000				Bacteria	1JCX7@118969,1QUF5@1224,1RW87@1236,COG5212@1,COG5212@2	NA|NA|NA	T	cAMP phosphodiesterases class-II
B0B39_14750_1	661367.LLO_0672	3.2e-280	970.3	Legionellales	plaB												Bacteria	1JD05@118969,1NAEF@1224,1RZCX@1236,COG1075@1,COG1075@2	NA|NA|NA	S	acetyltransferases and hydrolases with the alpha beta hydrolase fold
B0B39_14755_1	661367.LLO_0673	1.2e-163	582.4	Legionellales	MA20_27790			ko:K06976					ko00000				Bacteria	1JE4A@118969,1RFQW@1224,1SZDA@1236,COG3393@1,COG3393@2	NA|NA|NA	S	-acetyltransferase
B0B39_14760_1	661367.LLO_0674	0.0	1108.2	Legionellales													Bacteria	1JFU9@118969,1QC4W@1224,1T7TQ@1236,2A3DH@1,30RW0@2	NA|NA|NA
B0B39_14770_1	661367.LLO_0676	2.2e-99	368.2	Legionellales													Bacteria	1JEP2@118969,1QBFP@1224,1T70R@1236,2AP4F@1,31E62@2	NA|NA|NA
B0B39_14775_1	661367.LLO_0677	1.6e-182	645.2	Legionellales				ko:K07038					ko00000				Bacteria	1JGH4@118969,1QK5N@1224,1S0MU@1236,COG1988@1,COG1988@2	NA|NA|NA	S	LexA-binding, inner membrane-associated putative hydrolase
B0B39_14780_1	661367.LLO_0678	7.1e-215	753.1	Legionellales	dctA			ko:K11103	ko02020,map02020				ko00000,ko00001,ko02000	2.A.23.1.3,2.A.23.1.6,2.A.23.1.7			Bacteria	1JDAA@118969,1MU0Q@1224,1RMEN@1236,COG1301@1,COG1301@2	NA|NA|NA	U	Belongs to the dicarboxylate amino acid cation symporter (DAACS) (TC 2.A.23) family
B0B39_14785_1	661367.LLO_0679	3.1e-139	501.1	Legionellales													Bacteria	1JF1V@118969,1P8J1@1224,1SXR9@1236,COG0654@1,COG0654@2	NA|NA|NA	CH	COG0654 2-polyprenyl-6-methoxyphenol hydroxylase and related FAD-dependent oxidoreductases
B0B39_14790_1	1408445.JHXP01000020_gene1877	6e-28	129.8	Legionellales													Bacteria	1JF1V@118969,1P8J1@1224,1SXR9@1236,COG0654@1,COG0654@2	NA|NA|NA	CH	COG0654 2-polyprenyl-6-methoxyphenol hydroxylase and related FAD-dependent oxidoreductases
B0B39_14795_1	661367.LLO_0681	1e-53	216.1	Legionellales	ygdD	GO:0005575,GO:0005623,GO:0005886,GO:0016020,GO:0044464,GO:0071944											Bacteria	1JF1J@118969,1MZX3@1224,1SCNB@1236,COG2363@1,COG2363@2	NA|NA|NA	S	Protein of unknown function (DUF423)
B0B39_14800_1	661367.LLO_0682	1.4e-231	808.5	Legionellales													Bacteria	1JEJ4@118969,1P0JE@1224,1SRZ1@1236,2DNJS@1,32XV0@2	NA|NA|NA
B0B39_14805_1	661367.LLO_0683	8.8e-269	932.6	Legionellales													Bacteria	1JFQ2@118969,1QC2T@1224,1T7QT@1236,2EW55@1,33PI9@2	NA|NA|NA
B0B39_14810_1	661367.LLO_0684	1.5e-180	638.6	Legionellales													Bacteria	1JFVS@118969,1QC5S@1224,1T7US@1236,2B0ZP@1,31TCV@2	NA|NA|NA
B0B39_14815_1	661367.LLO_0685	1.7e-81	308.5	Legionellales	asnC	GO:0001101,GO:0003674,GO:0003676,GO:0003677,GO:0003700,GO:0005488,GO:0006355,GO:0008150,GO:0009889,GO:0009890,GO:0009891,GO:0009892,GO:0009893,GO:0010033,GO:0010243,GO:0010468,GO:0010556,GO:0010557,GO:0010558,GO:0010604,GO:0010605,GO:0010628,GO:0010629,GO:0016597,GO:0019219,GO:0019222,GO:0031323,GO:0031324,GO:0031325,GO:0031326,GO:0031327,GO:0031328,GO:0031406,GO:0036094,GO:0042221,GO:0043167,GO:…		ko:K03718					ko00000,ko03000				Bacteria	1JCFF@118969,1MWPX@1224,1RRPA@1236,COG1522@1,COG1522@2	NA|NA|NA	K	helix_turn_helix ASNC type
B0B39_14820_1	661367.LLO_0686	1.2e-188	665.6	Legionellales	asnA	GO:0003674,GO:0003824,GO:0004071,GO:0005488,GO:0005515,GO:0005575,GO:0005622,GO:0005623,GO:0005737,GO:0005829,GO:0006082,GO:0006520,GO:0006528,GO:0006529,GO:0006807,GO:0006950,GO:0006974,GO:0008150,GO:0008152,GO:0008652,GO:0009058,GO:0009066,GO:0009067,GO:0009987,GO:0016053,GO:0016211,GO:0016874,GO:0016879,GO:0016880,GO:0019752,GO:0032787,GO:0033554,GO:0034641,GO:0042802,GO:0043436,GO:0043603,GO:…	6.3.1.1	ko:K01914	ko00250,ko00460,ko01100,ko01110,ko01230,map00250,map00460,map01100,map01110,map01230		R00483	RC00010	ko00000,ko00001,ko01000			iAPECO1_1312.APECO1_2719,iECOK1_1307.ECOK1_4193,iECS88_1305.ECS88_4166,iUMN146_1321.UM146_18910,iUTI89_1310.UTI89_C4299	Bacteria	1JCTK@118969,1MVWF@1224,1RN79@1236,COG2502@1,COG2502@2	NA|NA|NA	F	Aspartate-ammonia ligase
B0B39_14825_1	661367.LLO_0687	5.7e-266	922.9	Bacteria				ko:K05516					ko00000,ko03036,ko03110				Bacteria	COG0484@1,COG0484@2	NA|NA|NA	O	heat shock protein binding
B0B39_14830_1	661367.LLO_0688	1.2e-148	532.3	Legionellales													Bacteria	1JFYD@118969,1QC7E@1224,1T7WM@1236,2B15U@1,31TJU@2	NA|NA|NA
B0B39_14835_1	661367.LLO_0689	6.7e-77	293.1	Legionellales													Bacteria	1JEUE@118969,1N01C@1224,1S6PR@1236,COG4460@1,COG4460@2	NA|NA|NA	S	protein conserved in bacteria
B0B39_14840_1	661367.LLO_0690	0.0	1600.1	Legionellales	kinB		2.7.13.3	ko:K11383	ko02020,map02020	M00505			ko00000,ko00001,ko00002,ko01000,ko01001,ko02022				Bacteria	1JDKY@118969,1R5EN@1224,1T3NV@1236,COG0745@1,COG0745@2,COG4251@1,COG4251@2,COG5002@1,COG5002@2	NA|NA|NA	T	His Kinase A (phosphoacceptor) domain
B0B39_14845_1	661367.LLO_0691	6.3e-43	179.5	Legionellales													Bacteria	1JEYN@118969,1QBKV@1224,1T76F@1236,2BMGP@1,32G1E@2	NA|NA|NA
B0B39_14850_1	661367.LLO_0692	8.2e-53	212.6	Legionellales				ko:K07461					ko00000				Bacteria	1JEQG@118969,1MZME@1224,1S8Z1@1236,COG2827@1,COG2827@2	NA|NA|NA	L	GIY-YIG catalytic domain
B0B39_14855_1	661367.LLO_0693	7.2e-261	906.0	Legionellales													Bacteria	1JCHZ@118969,1PCJN@1224,1SXMN@1236,2BQA0@1,32J4Z@2	NA|NA|NA
B0B39_14860_1	661367.LLO_0694	3.1e-50	204.1	Legionellales				ko:K09137					ko00000				Bacteria	1JF4D@118969,1N8TP@1224,1SDYH@1236,COG1993@1,COG1993@2	NA|NA|NA	S	Uncharacterized ACR, COG1993
B0B39_14865_1	661367.LLO_0695	2.8e-185	654.4	Legionellales	mdtN	GO:0003674,GO:0005215,GO:0006810,GO:0006855,GO:0008150,GO:0015238,GO:0015546,GO:0015893,GO:0015906,GO:0022857,GO:0042221,GO:0042493,GO:0042886,GO:0042887,GO:0042891,GO:0042895,GO:0042908,GO:0042910,GO:0045117,GO:0050896,GO:0051179,GO:0051234,GO:0055085,GO:0071702,GO:0071705,GO:0072348,GO:1901474,GO:1901682,GO:1902599		ko:K03543,ko:K15549		M00701			ko00000,ko00002,ko02000	8.A.1.1,8.A.1.1.3			Bacteria	1JC6Y@118969,1MU7I@1224,1RPV2@1236,COG1566@1,COG1566@2	NA|NA|NA	V	Biotin-lipoyl like
B0B39_14870_1	661367.LLO_0696	5.4e-164	583.6	Legionellales													Bacteria	1JDIX@118969,1QAZH@1224,1T6G9@1236,29Z9W@1,30M83@2	NA|NA|NA
B0B39_14875_1	661367.LLO_0697	1.4e-153	548.9	Legionellales													Bacteria	1JDAU@118969,1PCYN@1224,1SY49@1236,2A4MW@1,30T8U@2	NA|NA|NA	S	Fusaric acid resistance protein-like
B0B39_14880_1	661367.LLO_0698	3.2e-253	880.6	Legionellales	cusC			ko:K18139	ko01501,ko02024,map01501,map02024	M00642,M00643,M00647,M00718,M00768,M00822			ko00000,ko00001,ko00002,ko01504,ko02000	1.B.17,2.A.6.2			Bacteria	1JDT9@118969,1MUA8@1224,1RMDA@1236,COG1538@1,COG1538@2	NA|NA|NA	MU	outer membrane efflux
B0B39_14885_1	1408445.JHXP01000020_gene1894	1.7e-32	144.8	Legionellales	fadL	GO:0003674,GO:0005215,GO:0005319,GO:0005324,GO:0005342,GO:0005575,GO:0005623,GO:0006810,GO:0006811,GO:0006820,GO:0006869,GO:0008028,GO:0008150,GO:0008509,GO:0008514,GO:0009279,GO:0010876,GO:0015075,GO:0015245,GO:0015267,GO:0015288,GO:0015318,GO:0015483,GO:0015711,GO:0015718,GO:0015849,GO:0015908,GO:0015909,GO:0016020,GO:0019867,GO:0022803,GO:0022829,GO:0022834,GO:0022836,GO:0022857,GO:0030312,GO:…		ko:K06076					ko00000,ko02000	1.B.9		iECs_1301.ECs3227,iG2583_1286.G2583_2880,iZ_1308.Z3608	Bacteria	1JDJD@118969,1MUU4@1224,1RQZJ@1236,COG2067@1,COG2067@2	NA|NA|NA	I	Outer membrane protein transport protein (OMPP1/FadL/TodX)
B0B39_14890_1	1408445.JHXP01000020_gene1894	1.6e-105	389.0	Legionellales	fadL	GO:0003674,GO:0005215,GO:0005319,GO:0005324,GO:0005342,GO:0005575,GO:0005623,GO:0006810,GO:0006811,GO:0006820,GO:0006869,GO:0008028,GO:0008150,GO:0008509,GO:0008514,GO:0009279,GO:0010876,GO:0015075,GO:0015245,GO:0015267,GO:0015288,GO:0015318,GO:0015483,GO:0015711,GO:0015718,GO:0015849,GO:0015908,GO:0015909,GO:0016020,GO:0019867,GO:0022803,GO:0022829,GO:0022834,GO:0022836,GO:0022857,GO:0030312,GO:…		ko:K06076					ko00000,ko02000	1.B.9		iECs_1301.ECs3227,iG2583_1286.G2583_2880,iZ_1308.Z3608	Bacteria	1JDJD@118969,1MUU4@1224,1RQZJ@1236,COG2067@1,COG2067@2	NA|NA|NA	I	Outer membrane protein transport protein (OMPP1/FadL/TodX)
B0B39_14895_1	1408445.JHXP01000020_gene1895	1.8e-192	678.3	Legionellales	lip-1			ko:K12686					ko00000,ko02000,ko02044	1.B.12.8			Bacteria	1JD87@118969,1PGJK@1224,1TA8M@1236,COG3240@1,COG3240@2	NA|NA|NA	I	GDSL-like Lipase/Acylhydrolase
B0B39_14900_1	661367.LLO_0703	7.1e-201	706.4	Legionellales													Bacteria	1JDS6@118969,1QNKC@1224,1T6JU@1236,2BFMY@1,329GA@2	NA|NA|NA
B0B39_14905_1	661367.LLO_0704	3.6e-265	920.2	Legionellales													Bacteria	1JE1H@118969,1QI9Z@1224,1TG42@1236,2AUS4@1,31KF4@2	NA|NA|NA
B0B39_14920_1	661367.LLO_3012	4.4e-180	637.1	Legionellales				ko:K07495					ko00000				Bacteria	1JG51@118969,1Q142@1224,1T77G@1236,COG3385@1,COG3385@2	NA|NA|NA	L	Transposase DDE domain
B0B39_14925_1	661367.LLO_0708	1.4e-112	412.1	Legionellales				ko:K18554					br01600,ko00000,ko01000,ko01504				Bacteria	1JGNM@118969,1NX1Z@1224,1T0J8@1236,COG3896@1,COG3896@2	NA|NA|NA	V	Chloramphenicol phosphotransferase-like protein
B0B39_14935_1	661367.LLO_0710	0.0	1563.9	Legionellales	ccoI		3.6.3.4,3.6.3.54	ko:K01533,ko:K17686	ko01524,ko04016,map01524,map04016		R00086	RC00002	ko00000,ko00001,ko01000	3.A.3.5			Bacteria	1JC4A@118969,1MU08@1224,1RN2C@1236,COG2217@1,COG2217@2	NA|NA|NA	P	E1-E2 ATPase
B0B39_14940_1	661367.LLO_0711	7.2e-85	319.7	Legionellales	zur	GO:0000976,GO:0001067,GO:0001130,GO:0001217,GO:0003674,GO:0003676,GO:0003677,GO:0003690,GO:0003700,GO:0005488,GO:0005515,GO:0005575,GO:0005623,GO:0005886,GO:0006355,GO:0008150,GO:0008270,GO:0009889,GO:0009890,GO:0009891,GO:0009892,GO:0009893,GO:0010035,GO:0010038,GO:0010043,GO:0010468,GO:0010556,GO:0010557,GO:0010558,GO:0010604,GO:0010605,GO:0010628,GO:0010629,GO:0016020,GO:0019219,GO:0019222,GO:…		ko:K02076,ko:K03711,ko:K09823	ko02024,map02024				ko00000,ko00001,ko03000				Bacteria	1JEC6@118969,1MZIW@1224,1S5ZI@1236,COG0735@1,COG0735@2	NA|NA|NA	P	Ferric uptake regulator family
B0B39_14945_1	661367.LLO_0712	0.0	1592.8	Legionellales	ligA1												Bacteria	1JGQ8@118969,1PZBJ@1224,1T4ZC@1236,COG0515@1,COG0515@2,COG5492@1,COG5492@2	NA|NA|NA	KLNT	Bacterial Ig-like domain 2
B0B39_14950_1	661367.LLO_0713	6.9e-138	496.5	Legionellales													Bacteria	1JE1Y@118969,1RDIF@1224,1S4Y2@1236,28Q1W@1,2ZCK4@2	NA|NA|NA
B0B39_14955_1	1408445.JHXP01000020_gene1903	3.4e-24	117.1	Legionellales	yacG	GO:0003674,GO:0004857,GO:0005488,GO:0008150,GO:0008270,GO:0008657,GO:0010911,GO:0030234,GO:0032780,GO:0042030,GO:0043086,GO:0043167,GO:0043169,GO:0043462,GO:0044092,GO:0046872,GO:0046914,GO:0050790,GO:0051336,GO:0051346,GO:0060589,GO:0060590,GO:0065007,GO:0065009,GO:0072586,GO:0098772,GO:2000371,GO:2000372	2.7.1.24	ko:K00859,ko:K09862	ko00770,ko01100,map00770,map01100	M00120	R00130	RC00002,RC00078	ko00000,ko00001,ko00002,ko01000				Bacteria	1JF6S@118969,1NGJ8@1224,1SC7M@1236,COG3024@1,COG3024@2	NA|NA|NA	S	Inhibits all the catalytic activities of DNA gyrase by preventing its interaction with DNA. Acts by binding directly to the C-terminal domain of GyrB, which probably disrupts DNA binding by the gyrase
B0B39_14960_1	661367.LLO_0715	5.5e-280	969.5	Legionellales	rtcB	GO:0005575,GO:0005576,GO:0005618,GO:0005623,GO:0030312,GO:0044464,GO:0071944	6.5.1.3	ko:K14415					ko00000,ko01000,ko03016				Bacteria	1JCZT@118969,1MUHA@1224,1RMXH@1236,COG1690@1,COG1690@2	NA|NA|NA	H	Belongs to the RtcB family
B0B39_14965_1	1408445.JHXP01000020_gene1905	4.5e-65	253.8	Legionellales			2.7.7.72	ko:K00974	ko03013,map03013		R09382,R09383,R09384,R09386	RC00078	ko00000,ko00001,ko01000,ko03016				Bacteria	1JEI0@118969,1RJU0@1224,1S8F6@1236,COG1371@1,COG1371@2	NA|NA|NA	S	Archease protein family (MTH1598/TM1083)
B0B39_14970_1	661367.LLO_0717	2.2e-157	561.6	Legionellales	yetK												Bacteria	1JD0J@118969,1N3N4@1224,1S643@1236,COG0697@1,COG0697@2	NA|NA|NA	EG	EamA-like transporter family
B0B39_14975_1	661367.LLO_0718	3.8e-139	500.7	Legionellales													Bacteria	1JE0X@118969,1RAJF@1224,1T3P3@1236,COG2207@1,COG2207@2	NA|NA|NA	K	helix_turn_helix, arabinose operon control protein
B0B39_14980_1	661367.LLO_0719	9.4e-71	272.7	Legionellales													Bacteria	1JF25@118969,1QBNU@1224,1T78S@1236,2APAX@1,31ED1@2	NA|NA|NA
B0B39_14985_1	661367.LLO_0720	5.4e-240	836.6	Legionellales													Bacteria	1JFQZ@118969,1QC3F@1224,1T7RG@1236,2APNP@1,31ES8@2	NA|NA|NA
B0B39_14990_1	661367.LLO_0721	2.3e-220	771.2	Legionellales													Bacteria	1JDEQ@118969,1MW7J@1224,1S4SM@1236,COG0500@1,COG2226@2	NA|NA|NA	Q	O-methyltransferase
B0B39_14995_1	661367.LLO_0722	0.0	7526.8	Legionellales	pksJ												Bacteria	1JCGK@118969,1QK4F@1224,1RPAG@1236,COG1020@1,COG1020@2,COG1028@1,COG1028@2,COG3321@1,COG3321@2,COG4221@1,COG4221@2	NA|NA|NA	IQ	PKS_KR
B0B39_15000_1	661367.LLO_0723	0.0	1352.8	Legionellales	pacS	GO:0000041,GO:0003674,GO:0005488,GO:0005507,GO:0005575,GO:0005623,GO:0005886,GO:0006810,GO:0006811,GO:0006812,GO:0006825,GO:0008150,GO:0015677,GO:0016020,GO:0030001,GO:0043167,GO:0043169,GO:0044464,GO:0046872,GO:0046914,GO:0051179,GO:0051234,GO:0071944	3.6.3.4,3.6.3.54	ko:K01533,ko:K17686	ko01524,ko04016,map01524,map04016		R00086	RC00002	ko00000,ko00001,ko01000	3.A.3.5			Bacteria	1JD1W@118969,1MU08@1224,1RN2C@1236,COG2217@1,COG2217@2	NA|NA|NA	P	E1-E2 ATPase
B0B39_15005_1	661367.LLO_0724	2.7e-88	331.3	Legionellales													Bacteria	1JEW2@118969,1RJGH@1224,1SEKG@1236,335JP@2,arCOG09452@1	NA|NA|NA
B0B39_15010_1	1408445.JHXP01000020_gene1915	1.9e-23	114.4	Gammaproteobacteria													Bacteria	1P1RR@1224,1SVK1@1236,2FDFA@1,345GY@2	NA|NA|NA
B0B39_15015_1	661367.LLO_0725	2.6e-171	607.8	Legionellales	queE		1.97.1.4,4.3.99.3	ko:K04068,ko:K10026	ko00790,ko01100,map00790,map01100		R04710,R10002	RC02989	ko00000,ko00001,ko01000,ko03016				Bacteria	1JDNF@118969,1MUJ2@1224,1RNQZ@1236,COG0602@1,COG0602@2	NA|NA|NA	H	Catalyzes the complex heterocyclic radical-mediated conversion of 6-carboxy-5,6,7,8-tetrahydropterin (CPH4) to 7- carboxy-7-deazaguanine (CDG), a step common to the biosynthetic pathways of all 7-deazapurine-containing compounds
B0B39_15020_1	661367.LLO_0726	1.3e-226	792.0	Legionellales	serA		1.1.1.399,1.1.1.95	ko:K00058	ko00260,ko00680,ko01100,ko01120,ko01130,ko01200,ko01230,map00260,map00680,map01100,map01120,map01130,map01200,map01230	M00020	R01513	RC00031	ko00000,ko00001,ko00002,ko01000,ko04147				Bacteria	1JCI1@118969,1MU5Z@1224,1RPEY@1236,COG0111@1,COG0111@2	NA|NA|NA	EH	D-isomer specific 2-hydroxyacid dehydrogenase, catalytic domain
B0B39_15025_1	661367.LLO_0727	1.2e-151	542.3	Legionellales			3.1.3.3	ko:K01079,ko:K05967,ko:K07025	ko00260,ko00680,ko01100,ko01120,ko01130,ko01200,ko01230,map00260,map00680,map01100,map01120,map01130,map01200,map01230	M00020	R00582	RC00017	ko00000,ko00001,ko00002,ko01000,ko01009				Bacteria	1JCQJ@118969,1PIND@1224,1S9GK@1236,COG0560@1,COG0560@2	NA|NA|NA	E	haloacid dehalogenase-like hydrolase
B0B39_15030_1	661367.LLO_0728	0.0	1332.8	Legionellales				ko:K03321					ko00000,ko02000	2.A.53.3			Bacteria	1JFYS@118969,1MVWV@1224,1SNH9@1236,COG0659@1,COG0659@2	NA|NA|NA	P	STAS domain
B0B39_15035_1	661367.LLO_0729	7.2e-118	429.9	Legionellales			3.1.1.45	ko:K01061,ko:K07100	ko00361,ko00364,ko00623,ko01100,ko01110,ko01120,ko01130,map00361,map00364,map00623,map01100,map01110,map01120,map01130		R03893,R05510,R05511,R06835,R06838,R08120,R08121,R09136,R09220,R09222	RC01018,RC01906,RC01907,RC02441,RC02467,RC02468,RC02674,RC02675,RC02686	ko00000,ko00001,ko01000				Bacteria	1JDDT@118969,1QVEZ@1224,1T2D2@1236,COG0412@1,COG0412@2	NA|NA|NA	Q	Dienelactone hydrolase family
B0B39_15040_1	661367.LLO_0730	1.7e-256	891.3	Legionellales		GO:0005575,GO:0005618,GO:0005622,GO:0005623,GO:0005737,GO:0005829,GO:0005886,GO:0016020,GO:0030312,GO:0044424,GO:0044444,GO:0044464,GO:0071944											Bacteria	1JCWN@118969,1MU2S@1224,1RNDR@1236,COG2312@1,COG2312@2	NA|NA|NA	S	Erythromycin esterase
B0B39_15045_1	1408445.JHXP01000020_gene1923	6.6e-81	308.5	Legionellales	ftsH_1			ko:K03798		M00742			ko00000,ko00002,ko01000,ko01002,ko03110				Bacteria	1JE34@118969,1MU6J@1224,1RQ2G@1236,COG0465@1,COG0465@2	NA|NA|NA	O	Acts as a processive, ATP-dependent zinc metallopeptidase for both cytoplasmic and membrane proteins. Plays a role in the quality control of integral membrane proteins
B0B39_15050_1	661367.LLO_0732	1.9e-141	508.4	Legionellales	mhpC	GO:0005575,GO:0005618,GO:0005623,GO:0008150,GO:0009605,GO:0009607,GO:0030312,GO:0035821,GO:0043207,GO:0044003,GO:0044403,GO:0044419,GO:0044464,GO:0050896,GO:0051701,GO:0051704,GO:0051707,GO:0051817,GO:0052031,GO:0052173,GO:0052200,GO:0052255,GO:0052552,GO:0052553,GO:0052561,GO:0052562,GO:0052564,GO:0052572,GO:0071944,GO:0075136		ko:K06889					ko00000				Bacteria	1JCUV@118969,1RIWI@1224,1S0GF@1236,COG1073@1,COG1073@2	NA|NA|NA	S	Serine aminopeptidase, S33
B0B39_15055_1	661367.LLO_0733	8.5e-184	649.4	Legionellales			3.1.3.25	ko:K01092	ko00521,ko00562,ko01100,ko04070,map00521,map00562,map01100,map04070	M00131	R01185,R01186,R01187	RC00078	ko00000,ko00001,ko00002,ko01000				Bacteria	1JDUG@118969,1N2JI@1224,1SK7I@1236,COG2453@1,COG2453@2	NA|NA|NA	T	Inositol hexakisphosphate
B0B39_15060_1	661367.LLO_0734	4.3e-60	237.3	Legionellales				ko:K07112					ko00000				Bacteria	1JF94@118969,1QEAC@1224,1TAV9@1236,COG2391@1,COG2391@2	NA|NA|NA
B0B39_15065_1	661367.LLO_0735	3.5e-76	290.8	Legionellales				ko:K07112					ko00000				Bacteria	1JEJ1@118969,1QBDW@1224,1T6YY@1236,COG2391@1,COG2391@2	NA|NA|NA
B0B39_15070_1	661367.LLO_0736	0.0	1145.6	Legionellales													Bacteria	1JC9B@118969,1Q8XI@1224,1RW3C@1236,2A47F@1,30SSN@2	NA|NA|NA
B0B39_15075_1	661367.LLO_0737	1e-223	782.3	Legionellales			1.14.13.10	ko:K19189	ko00760,ko01120,map00760,map01120		R04130	RC00046	ko00000,ko00001,ko01000				Bacteria	1JE00@118969,1QXV0@1224,1S0QQ@1236,COG0654@1,COG0654@2	NA|NA|NA	CH	PFAM monooxygenase FAD-binding
B0B39_15080_1	661367.LLO_0738	4.6e-58	230.3	Legionellales													Bacteria	1JG9W@118969,1QCEZ@1224,1T858@1236,2APX7@1,31F1V@2	NA|NA|NA
B0B39_15085_1	661367.LLO_0739	4.8e-187	660.2	Legionellales													Bacteria	1JDNR@118969,1ND6Y@1224,1RYD3@1236,COG4313@1,COG4313@2	NA|NA|NA	C	Putative MetA-pathway of phenol degradation
B0B39_15090_1	661367.LLO_0740	4.9e-102	377.1	Legionellales													Bacteria	1JC59@118969,1REAB@1224,1S53J@1236,COG1335@1,COG1335@2	NA|NA|NA	Q	Isochorismatase family
B0B39_15095_1	661367.LLO_0741	2.6e-114	418.7	Legionellales													Bacteria	1JE8D@118969,1R4FW@1224,1SB1I@1236,2DAE6@1,32TV9@2	NA|NA|NA	S	Fusaric acid resistance protein-like
B0B39_15100_1	661367.LLO_0742	4.5e-134	483.8	Legionellales													Bacteria	1JGRG@118969,1R3KQ@1224,1T696@1236,2D663@1,32M2Q@2	NA|NA|NA
B0B39_15105_1	661367.LLO_0743	8.5e-101	372.9	Legionellales													Bacteria	1JEF3@118969,1QBC0@1224,1T6WT@1236,2BM19@1,32FI7@2	NA|NA|NA
B0B39_15110_1	1408445.JHXP01000013_gene2595	1.3e-102	379.0	Legionellales													Bacteria	1JE2K@118969,1PGJY@1224,1S99H@1236,COG0778@1,COG0778@2	NA|NA|NA	C	Nitroreductase family
B0B39_15115_1	661367.LLO_0746	1.1e-89	335.9	Legionellales													Bacteria	1JFF8@118969,1QBXD@1224,1T7IG@1236,2DFZW@1,2ZTW5@2	NA|NA|NA
B0B39_15120_1	661367.LLO_0747	3.8e-178	630.6	Legionellales	ldcA		3.4.17.13	ko:K01297					ko00000,ko01000,ko01002,ko01011				Bacteria	1JCUN@118969,1MWIY@1224,1RQT8@1236,COG1619@1,COG1619@2	NA|NA|NA	E	LD-carboxypeptidase
B0B39_15125_1	661367.LLO_0748	1.2e-227	795.4	Legionellales													Bacteria	1JDHT@118969,1QAYY@1224,1T6FM@1236,2ANNB@1,31DMQ@2	NA|NA|NA
B0B39_15130_1	661367.LLO_0749	1.4e-121	442.2	Legionellales	pgmB		3.1.3.18,5.4.2.6	ko:K01091,ko:K01838	ko00500,ko00630,ko01100,ko01110,ko01130,map00500,map00630,map01100,map01110,map01130		R01334,R02728,R11310	RC00017,RC00408	ko00000,ko00001,ko01000				Bacteria	1JC79@118969,1NF90@1224,1RNP8@1236,COG0637@1,COG0637@2	NA|NA|NA	S	Haloacid dehalogenase-like hydrolase
B0B39_15135_1	661367.LLO_0750	1.6e-108	398.7	Legionellales	def_1		3.5.1.31,3.5.1.88	ko:K01450,ko:K01462	ko00270,ko00630,map00270,map00630		R00653	RC00165,RC00323	ko00000,ko00001,ko01000				Bacteria	1JDVI@118969,1R9XK@1224,1S2DI@1236,COG0242@1,COG0242@2	NA|NA|NA	J	Removes the formyl group from the N-terminal Met of newly synthesized proteins. Requires at least a dipeptide for an efficient rate of reaction. N-terminal L-methionine is a prerequisite for activity but the enzyme has broad specificity at other positions
B0B39_15140_1	661367.LLO_0751	0.0	1197.2	Legionellales		GO:0003674,GO:0003824,GO:0005575,GO:0005622,GO:0005623,GO:0005737,GO:0005829,GO:0016787,GO:0044424,GO:0044444,GO:0044464		ko:K07001					ko00000				Bacteria	1JCYX@118969,1MUM9@1224,1RRSK@1236,COG1752@1,COG1752@2	NA|NA|NA	S	Cyclic nucleotide-monophosphate binding domain
B0B39_15145_1	661367.LLO_0752	0.0	1160.6	Legionellales													Bacteria	1JC6B@118969,1RCM9@1224,1RSDZ@1236,COG4191@1,COG4191@2	NA|NA|NA	T	His Kinase A (phosphoacceptor) domain
B0B39_15150_1	661367.LLO_0753	8.2e-207	726.1	Legionellales			4.6.1.1	ko:K01768	ko00230,ko02025,ko04113,ko04213,map00230,map02025,map04113,map04213	M00695	R00089,R00434	RC00295	ko00000,ko00001,ko00002,ko01000				Bacteria	1JE6V@118969,1P1A3@1224,1S2RH@1236,COG2114@1,COG2114@2,COG3437@1,COG3437@2	NA|NA|NA	T	Adenylate and Guanylate cyclase catalytic domain
B0B39_15155_1	661367.LLO_0754	6.5e-19	99.8	Legionellales													Bacteria	1JEYM@118969,1N8ND@1224,1SGWD@1236,2C39R@1,32UYY@2	NA|NA|NA
B0B39_15160_1	661367.LLO_0755	2.6e-168	597.8	Legionellales				ko:K09930					ko00000				Bacteria	1JCNU@118969,1MURE@1224,1RQ9H@1236,COG3220@1,COG3220@2	NA|NA|NA	S	Belongs to the UPF0276 family
B0B39_15165_1	661367.LLO_0756	1.2e-151	542.3	Legionellales													Bacteria	1JGJ6@118969,1MZS2@1224,1S9N6@1236,COG3219@1,COG3219@2	NA|NA|NA	S	Putative DNA-binding domain
B0B39_15170_1	661367.LLO_0757	4.4e-112	410.6	Legionellales	dedA			ko:K03975					ko00000				Bacteria	1JE02@118969,1MX4M@1224,1RPB1@1236,COG0586@1,COG0586@2	NA|NA|NA	S	SNARE associated Golgi protein
B0B39_15175_1	661367.LLO_0758	1.4e-80	305.4	Legionellales				ko:K06991					ko00000				Bacteria	1JEKW@118969,1RD7C@1224,1S6SD@1236,COG3565@1,COG3565@2	NA|NA|NA	S	Glyoxalase/Bleomycin resistance protein/Dioxygenase superfamily
B0B39_15180_1	661367.LLO_0759	8.6e-113	412.9	Legionellales													Bacteria	1JE70@118969,1N29I@1224,1T12I@1236,2DZXC@1,32VMF@2	NA|NA|NA	S	Permuted papain-like amidase enzyme, YaeF/YiiX, C92 family
B0B39_15185_1	661367.LLO_0760	6.8e-206	723.0	Legionellales													Bacteria	1JFRE@118969,1R64Z@1224,1S1KW@1236,COG1234@1,COG1234@2	NA|NA|NA	S	Metallo-beta-lactamase superfamily
B0B39_15190_1	661367.LLO_0761	1.1e-172	612.5	Legionellales													Bacteria	1JFZX@118969,1QC85@1224,1T7XI@1236,2APRX@1,31EVS@2	NA|NA|NA
B0B39_15195_1	661367.LLO_0762	1.1e-68	265.8	Legionellales													Bacteria	1JGAD@118969,1QCFA@1224,1T85M@1236,2APXF@1,31F25@2	NA|NA|NA
B0B39_15200_1	661367.LLO_0763	0.0	1260.7	Legionellales	parE	GO:0000819,GO:0003674,GO:0003824,GO:0003916,GO:0003918,GO:0005575,GO:0005622,GO:0005623,GO:0005737,GO:0005829,GO:0006139,GO:0006259,GO:0006265,GO:0006276,GO:0006725,GO:0006807,GO:0006996,GO:0007049,GO:0007059,GO:0007062,GO:0008094,GO:0008150,GO:0008152,GO:0009295,GO:0009987,GO:0016043,GO:0016462,GO:0016787,GO:0016817,GO:0016818,GO:0016853,GO:0016887,GO:0017111,GO:0022402,GO:0030541,GO:0034641,GO:…	5.99.1.3	ko:K02470,ko:K02622					ko00000,ko01000,ko02048,ko03032,ko03036,ko03400				Bacteria	1JCNN@118969,1MVH1@1224,1RMCI@1236,COG0187@1,COG0187@2	NA|NA|NA	L	Topoisomerase IV is essential for chromosome segregation. It relaxes supercoiled DNA. Performs the decatenation events required during the replication of a circular DNA molecule
B0B39_15205_1	661367.LLO_0764	0.0	1187.6	Legionellales	gsiA			ko:K02031,ko:K02032,ko:K12371,ko:K13892	ko02010,ko02024,map02010,map02024	M00239,M00324,M00348			ko00000,ko00001,ko00002,ko02000	3.A.1.5,3.A.1.5.11			Bacteria	1JD6V@118969,1MU09@1224,1RMEI@1236,COG1123@1,COG4172@2	NA|NA|NA	P	Oligopeptide/dipeptide transporter, C-terminal region
B0B39_15210_1	661367.LLO_0765	8.2e-142	509.6	Legionellales	pagC			ko:K07804	ko02020,map02020				ko00000,ko00001				Bacteria	1JDYA@118969,1RCEE@1224,1T6NX@1236,COG3637@1,COG3637@2	NA|NA|NA	M	Outer membrane protein beta-barrel domain
B0B39_15215_1	661367.LLO_0766	3.2e-121	441.0	Legionellales													Bacteria	1JCGM@118969,1PCIX@1224,1SXKV@1236,2A4DE@1,30SZ7@2	NA|NA|NA
B0B39_15220_1	661367.LLO_0767	1.9e-43	181.4	Legionellales	yggU			ko:K09131					ko00000				Bacteria	1JEZQ@118969,1MZ4E@1224,1S9AB@1236,COG1872@1,COG1872@2	NA|NA|NA	S	Belongs to the UPF0235 family
B0B39_15225_1	661367.LLO_0768	2.7e-117	427.9	Legionellales	thiJ												Bacteria	1JGQ9@118969,1N8N6@1224,1S32P@1236,COG0693@1,COG0693@2	NA|NA|NA	S	DJ-1/PfpI family
B0B39_15230_1	661367.LLO_0769	1.6e-47	195.3	Legionellales													Bacteria	1JF4B@118969,1QBQ8@1224,1T7A9@1236,2ECSH@1,336Q2@2	NA|NA|NA
B0B39_15235_1	661367.LLO_0770	1.8e-164	585.1	Legionellales	pgdA		3.5.1.104	ko:K22278					ko00000,ko01000				Bacteria	1JCHV@118969,1PQ5E@1224,1S0SA@1236,COG0726@1,COG0726@2	NA|NA|NA	G	Polysaccharide deacetylase
B0B39_15240_1	661367.LLO_0771	5e-265	919.8	Legionellales													Bacteria	1JDXV@118969,1P6JE@1224,1RPPS@1236,COG1807@1,COG1807@2	NA|NA|NA	M	Dolichyl-phosphate-mannose-protein mannosyltransferase
B0B39_15245_1	661367.LLO_0772	7.1e-228	796.2	Legionellales			2.3.1.51,2.4.1.83	ko:K00655,ko:K00721	ko00510,ko00561,ko00564,ko01100,ko01110,map00510,map00561,map00564,map01100,map01110	M00089	R01009,R02241,R09381	RC00004,RC00005,RC00037,RC00039	ko00000,ko00001,ko00002,ko01000,ko01003,ko01004		GT2		Bacteria	1JDPH@118969,1MV8J@1224,1S1IR@1236,COG0463@1,COG0463@2,COG2246@1,COG2246@2	NA|NA|NA	M	GtrA-like protein
B0B39_15250_1	661367.LLO_0773	2.7e-280	970.7	Legionellales													Bacteria	1JCN1@118969,1PCM0@1224,1SXPS@1236,2A4EP@1,30T0H@2	NA|NA|NA
B0B39_15255_1	661367.LLO_0774	4.7e-148	530.4	Legionellales													Bacteria	1JESR@118969,1NW2D@1224,1SP93@1236,2F2T7@1,33VPC@2	NA|NA|NA	S	Putative MetA-pathway of phenol degradation
B0B39_15260_1	661367.LLO_0775	1.1e-228	798.9	Legionellales													Bacteria	1JE7P@118969,1R559@1224,1SWGB@1236,COG0393@1,COG0393@2	NA|NA|NA	S	Putative heavy-metal-binding
B0B39_15265_1	661367.LLO_0776	4.2e-70	270.4	Legionellales				ko:K06996					ko00000				Bacteria	1JGNJ@118969,1R81W@1224,1RYXR@1236,COG3324@1,COG3324@2	NA|NA|NA	S	glyoxalase bleomycin resistance protein
B0B39_15270_1	661367.LLO_0777	7e-174	616.7	Legionellales	tqsA												Bacteria	1JDXD@118969,1MXXU@1224,1RQCM@1236,COG0628@1,COG0628@2	NA|NA|NA	S	AI-2E family transporter
B0B39_15275_1	661367.LLO_0778	0.0	2828.1	Legionellales	lhr			ko:K03724					ko00000,ko01000,ko03400				Bacteria	1JDMD@118969,1MUSW@1224,1RSNV@1236,COG1201@1,COG1201@2	NA|NA|NA	L	DEAD/H associated
B0B39_15280_1	661367.LLO_0779	3.4e-210	737.3	Legionellales													Bacteria	1JDTR@118969,1MWQ6@1224,1RP8I@1236,COG2175@1,COG2175@2	NA|NA|NA	Q	Taurine catabolism dioxygenase TauD, TfdA family
B0B39_15285_1	661367.LLO_0780	5.9e-171	606.7	Legionellales													Bacteria	1JDAI@118969,1QBKW@1224,1SY3X@1236,COG4123@1,COG4123@2	NA|NA|NA	J	Methyltransferase FkbM domain
B0B39_15290_1	661367.LLO_0781	4.3e-120	437.2	Legionellales	pncA	GO:0003674,GO:0003824,GO:0005488,GO:0005506,GO:0005575,GO:0005622,GO:0005623,GO:0005737,GO:0006139,GO:0006725,GO:0006732,GO:0006733,GO:0006753,GO:0006766,GO:0006767,GO:0006769,GO:0006793,GO:0006796,GO:0006807,GO:0008150,GO:0008152,GO:0008198,GO:0008936,GO:0009058,GO:0009108,GO:0009117,GO:0009165,GO:0009820,GO:0009987,GO:0016787,GO:0016810,GO:0016811,GO:0017144,GO:0018130,GO:0019362,GO:0019363,GO:…	2.7.11.1,3.5.1.19	ko:K08281,ko:K12132	ko00760,ko01100,map00760,map01100		R01268	RC00100	ko00000,ko00001,ko01000,ko01001			iE2348C_1286.E2348C_1895,iECs_1301.ECs2475,iZ_1308.Z2802	Bacteria	1JDGE@118969,1MUGW@1224,1RZBF@1236,COG1335@1,COG1335@2	NA|NA|NA	Q	Isochorismatase family
B0B39_15295_1	661367.LLO_0782	2e-269	934.5	Legionellales	pncB	GO:0001666,GO:0003674,GO:0003824,GO:0004516,GO:0005575,GO:0005623,GO:0005886,GO:0006139,GO:0006725,GO:0006732,GO:0006733,GO:0006753,GO:0006793,GO:0006796,GO:0006807,GO:0006950,GO:0008150,GO:0008152,GO:0009058,GO:0009108,GO:0009117,GO:0009165,GO:0009435,GO:0009605,GO:0009607,GO:0009628,GO:0009987,GO:0016020,GO:0016740,GO:0016757,GO:0016763,GO:0016874,GO:0016879,GO:0018130,GO:0019359,GO:0019362,GO:…	6.3.4.21	ko:K00763	ko00760,ko01100,map00760,map01100		R01724	RC00033	ko00000,ko00001,ko01000			iYO844.BSU31750	Bacteria	1JD9U@118969,1Q8H0@1224,1SY3D@1236,COG1488@1,COG1488@2	NA|NA|NA	F	Catalyzes the synthesis of beta-nicotinate D- ribonucleotide from nicotinate and 5-phospho-D-ribose 1-phosphate at the expense of ATP
B0B39_15300_1	661367.LLO_0783	5e-240	836.6	Legionellales													Bacteria	1JDSE@118969,1QB2K@1224,1T6K0@1236,2ANRJ@1,31DRB@2	NA|NA|NA
B0B39_15305_1	661367.LLO_0784	3.7e-72	277.3	Legionellales													Bacteria	1JEMZ@118969,1QBFC@1224,1T70B@1236,2AP7Q@1,31E5K@2	NA|NA|NA
B0B39_15310_1	661367.LLO_0785	1.3e-47	196.1	Legionellales													Bacteria	1JEVU@118969,1QBJ6@1224,1T74T@1236,2AP7Q@1,31E9J@2	NA|NA|NA
B0B39_15315_1	661367.LLO_0786	3.6e-239	833.9	Legionellales													Bacteria	1JDVT@118969,1QB3R@1224,1T6MK@1236,2A4ER@1,31DSM@2	NA|NA|NA
B0B39_15320_1	661367.LLO_0787	4.1e-104	384.0	Legionellales													Bacteria	1JEFM@118969,1N0Q9@1224,1S98Q@1236,COG1434@1,COG1434@2	NA|NA|NA	S	DUF218 domain
B0B39_15330_1	661367.LLO_0788	1.2e-116	426.0	Legionellales	cysZ	GO:0000096,GO:0000097,GO:0000103,GO:0003674,GO:0005215,GO:0005575,GO:0005623,GO:0005886,GO:0005887,GO:0006082,GO:0006520,GO:0006534,GO:0006790,GO:0006807,GO:0006810,GO:0006811,GO:0006812,GO:0006820,GO:0008150,GO:0008152,GO:0008271,GO:0008272,GO:0008324,GO:0008509,GO:0008512,GO:0008652,GO:0009058,GO:0009069,GO:0009070,GO:0009675,GO:0009987,GO:0015075,GO:0015077,GO:0015078,GO:0015103,GO:0015116,GO:…		ko:K06203					ko00000			iJR904.b2413,iYL1228.KPN_02760	Bacteria	1JCC7@118969,1MVFT@1224,1RMQT@1236,COG2981@1,COG2981@2	NA|NA|NA	E	Etoposide-induced protein 2.4 (EI24)
B0B39_15335_1	661367.LLO_0789	4.8e-182	643.7	Legionellales	qor		1.6.5.5	ko:K00344					ko00000,ko01000				Bacteria	1JGJB@118969,1MX8A@1224,1RPRD@1236,COG0604@1,COG0604@2	NA|NA|NA	C	Zinc-binding dehydrogenase
B0B39_15340_1	661367.LLO_0790	1.4e-198	698.7	Legionellales			1.13.12.16	ko:K00459	ko00910,map00910		R00025	RC02541,RC02759	ko00000,ko00001,ko01000				Bacteria	1JCTW@118969,1MU2F@1224,1RQK2@1236,COG2070@1,COG2070@2	NA|NA|NA	S	Nitronate monooxygenase
B0B39_15345_1	661367.LLO_0791	5e-196	690.3	Legionellales													Bacteria	1JCUZ@118969,1PCPS@1224,1SXTT@1236,2A0ZD@1,30P4N@2	NA|NA|NA
B0B39_15350_1	661367.LLO_0792	9.3e-32	142.1	Bacteria				ko:K07461					ko00000				Bacteria	COG2827@1,COG2827@2	NA|NA|NA	L	Endonuclease containing a URI domain
B0B39_15355_1	661367.LLO_0793	5.6e-140	503.8	Gammaproteobacteria	XK27_09805												Bacteria	1QT8S@1224,1SHKT@1236,COG4642@1,COG4642@2	NA|NA|NA	S	Possible plasma membrane-binding motif in junctophilins, PIP-5-kinases and protein kinases.
B0B39_15360_1	661367.LLO_0794	0.0	2224.9	Legionellales	gdhB	GO:0003674,GO:0003824,GO:0004352,GO:0004353,GO:0005575,GO:0005618,GO:0005622,GO:0005623,GO:0005737,GO:0005829,GO:0005886,GO:0008150,GO:0008152,GO:0016020,GO:0016491,GO:0016638,GO:0016639,GO:0030312,GO:0044424,GO:0044444,GO:0044464,GO:0055114,GO:0071944	1.4.1.2	ko:K15371	ko00220,ko00250,ko00430,ko00910,ko01100,map00220,map00250,map00430,map00910,map01100		R00243	RC00006,RC02799	ko00000,ko00001,ko01000				Bacteria	1JDP8@118969,1MXNV@1224,1RQVZ@1236,COG2902@1,COG2902@2	NA|NA|NA	E	Bacterial NAD-glutamate dehydrogenase
B0B39_15365_1	661367.LLO_0795	2.1e-199	701.4	Legionellales	cynT		4.2.1.1	ko:K01673	ko00910,map00910		R00132,R10092	RC02807	ko00000,ko00001,ko01000				Bacteria	1JC6H@118969,1MV1U@1224,1SYDI@1236,COG0288@1,COG0288@2	NA|NA|NA	P	Reversible hydration of carbon dioxide
B0B39_15370_1	661367.LLO_0796	0.0	1624.0	Legionellales			2.1.1.80,3.1.1.61,3.1.21.3	ko:K01153,ko:K13924,ko:K15492	ko02020,ko02030,ko05134,map02020,map02030,map05134	M00506			ko00000,ko00001,ko00002,ko01000,ko02022,ko02035,ko02048				Bacteria	1JDHV@118969,1QAYZ@1224,1T6FP@1236,COG1196@1,COG1196@2	NA|NA|NA	D	nuclear chromosome segregation
B0B39_15375_1	661367.LLO_0797	5.7e-123	446.8	Legionellales													Bacteria	1JEEI@118969,1QBBS@1224,1T6WG@1236,2A0N6@1,30NSF@2	NA|NA|NA
B0B39_15380_1	661367.LLO_0798	2.2e-141	508.4	Legionellales													Bacteria	1JDUW@118969,1NDEE@1224,1SJIB@1236,COG1196@1,COG1196@2	NA|NA|NA	D	Domain of unknown function (DUF4349)
B0B39_15385_1	661367.LLO_0799	1.6e-75	288.5	Legionellales													Bacteria	1JENS@118969,1N71R@1224,1T3BT@1236,2EEJ8@1,338D8@2	NA|NA|NA
B0B39_15390_1	661367.LLO_0800	1.2e-73	282.3	Legionellales													Bacteria	1JF31@118969,1P1F8@1224,1SS9N@1236,2C1CJ@1,34A2B@2	NA|NA|NA
B0B39_15395_1	661367.LLO_0801	1.7e-137	495.4	Legionellales	Z012_10580			ko:K07090					ko00000				Bacteria	1JGKS@118969,1RARR@1224,1S2CN@1236,COG0730@1,COG0730@2	NA|NA|NA	S	Sulfite exporter TauE/SafE
B0B39_15400_1	661367.LLO_0802	0.0	1440.2	Legionellales			3.4.24.3	ko:K01387,ko:K03301					ko00000,ko01000,ko01002,ko02042	2.A.12			Bacteria	1JE59@118969,1QP9T@1224,1TMZ6@1236,COG1413@1,COG1413@2	NA|NA|NA	C	lyase activity
B0B39_15405_1	661367.LLO_0803	0.0	1147.1	Legionellales	proS	GO:0002161,GO:0003674,GO:0003824,GO:0004812,GO:0004827,GO:0005575,GO:0005622,GO:0005623,GO:0005737,GO:0005829,GO:0006082,GO:0006139,GO:0006399,GO:0006412,GO:0006418,GO:0006433,GO:0006450,GO:0006518,GO:0006520,GO:0006725,GO:0006807,GO:0008150,GO:0008152,GO:0009058,GO:0009059,GO:0009987,GO:0010467,GO:0016070,GO:0016787,GO:0016788,GO:0016874,GO:0016875,GO:0019538,GO:0019752,GO:0034641,GO:0034645,GO:…	6.1.1.15	ko:K01881	ko00970,map00970	M00359,M00360	R03661	RC00055,RC00523	ko00000,ko00001,ko00002,ko01000,ko01007,ko03016			iJN678.proS,iUTI89_1310.UTI89_C0210	Bacteria	1JDQP@118969,1MU7E@1224,1RN5R@1236,COG0442@1,COG0442@2	NA|NA|NA	J	Catalyzes the attachment of proline to tRNA(Pro) in a two-step reaction proline is first activated by ATP to form Pro- AMP and then transferred to the acceptor end of tRNA(Pro). As ProRS can inadvertently accommodate and process non-cognate amino acids such as alanine and cysteine, to avoid such errors it has two additional distinct editing activities against alanine. One activity is designated a…
B0B39_15410_1	661367.LLO_0804	0.0	1377.1	Legionellales	ychM		4.2.1.1	ko:K01673,ko:K03321	ko00910,map00910		R00132,R10092	RC02807	ko00000,ko00001,ko01000,ko02000	2.A.53.3		iNJ661.Rv3273	Bacteria	1JCIV@118969,1MX8F@1224,1RRCQ@1236,COG0288@1,COG0288@2,COG0659@1,COG0659@2	NA|NA|NA	P	Sulfate permease family
B0B39_15415_1	661367.LLO_0805	1.8e-161	575.1	Legionellales	ttcA	GO:0003674,GO:0003824,GO:0005488,GO:0005575,GO:0005622,GO:0005623,GO:0005737,GO:0005829,GO:0006139,GO:0006396,GO:0006399,GO:0006400,GO:0006725,GO:0006807,GO:0008033,GO:0008150,GO:0008152,GO:0009451,GO:0009987,GO:0010467,GO:0016070,GO:0016740,GO:0016782,GO:0016783,GO:0034227,GO:0034470,GO:0034641,GO:0034660,GO:0043170,GO:0043412,GO:0044237,GO:0044238,GO:0044424,GO:0044444,GO:0044464,GO:0046483,GO:…	6.3.4.19	ko:K04075,ko:K14058			R09597	RC02633,RC02634	ko00000,ko01000,ko03016				Bacteria	1JD3Y@118969,1MW5Q@1224,1RN2H@1236,COG0037@1,COG0037@2	NA|NA|NA	J	Catalyzes the ATP-dependent 2-thiolation of cytidine in position 32 of tRNA, to form 2-thiocytidine (s(2)C32). The sulfur atoms are provided by the cysteine cysteine desulfurase (IscS) system
B0B39_15420_1	661367.LLO_0806	7.7e-255	885.9	Legionellales	tolC	GO:0002790,GO:0003674,GO:0005215,GO:0005216,GO:0005488,GO:0005515,GO:0005575,GO:0005623,GO:0006810,GO:0006811,GO:0006820,GO:0008104,GO:0008150,GO:0009279,GO:0009306,GO:0009987,GO:0010033,GO:0014070,GO:0015031,GO:0015075,GO:0015267,GO:0015288,GO:0015318,GO:0015562,GO:0015688,GO:0015711,GO:0015833,GO:0015850,GO:0015891,GO:0015893,GO:0016020,GO:0016021,GO:0019867,GO:0022803,GO:0022829,GO:0022838,GO:…		ko:K12340	ko01501,ko01503,ko02020,ko03070,ko04626,ko05133,map01501,map01503,map02020,map03070,map04626,map05133	M00325,M00326,M00339,M00571,M00575,M00646,M00647,M00696,M00697,M00709,M00720,M00821			ko00000,ko00001,ko00002,ko01504,ko02000,ko02044	1.B.17,2.A.6.2		iAPECO1_1312.APECO1_3378,iEC042_1314.EC042_3326,iECOK1_1307.ECOK1_3463	Bacteria	1JCJQ@118969,1MWCJ@1224,1RQQV@1236,COG1538@1,COG1538@2	NA|NA|NA	MU	Outer membrane efflux protein
B0B39_15425_1	661367.LLO_0807	3.1e-121	441.0	Legionellales	pcm		2.1.1.77	ko:K00573					ko00000,ko01000				Bacteria	1JDDN@118969,1RD6S@1224,1S0KH@1236,COG2518@1,COG2518@2	NA|NA|NA	O	Ribosomal RNA adenine dimethylase
B0B39_15430_1	661367.LLO_0808	1.6e-224	785.0	Legionellales	kbl	GO:0003674,GO:0003824,GO:0005488,GO:0005575,GO:0005622,GO:0005623,GO:0005737,GO:0005829,GO:0006082,GO:0006732,GO:0006766,GO:0006767,GO:0006768,GO:0006790,GO:0006807,GO:0008144,GO:0008150,GO:0008152,GO:0008710,GO:0008890,GO:0009058,GO:0009102,GO:0009108,GO:0009110,GO:0009987,GO:0016053,GO:0016407,GO:0016408,GO:0016453,GO:0016740,GO:0016746,GO:0016747,GO:0016874,GO:0017144,GO:0018130,GO:0019752,GO:…	2.3.1.29,2.3.1.47	ko:K00639,ko:K00652	ko00260,ko00780,ko01100,map00260,map00780,map01100	M00123,M00573,M00577	R00371,R03210,R10124	RC00004,RC00039,RC00394,RC02725	ko00000,ko00001,ko00002,ko01000,ko01007			iECW_1372.ECW_m3896,iEKO11_1354.EKO11_0103,iPC815.YPO0059,iWFL_1372.ECW_m3896	Bacteria	1JC78@118969,1MVVH@1224,1RNS6@1236,COG0156@1,COG0156@2	NA|NA|NA	H	Catalyzes the cleavage of 2-amino-3-ketobutyrate to glycine and acetyl-CoA
B0B39_15435_1	661367.LLO_0809	2e-199	701.4	Legionellales	tdh		1.1.1.103	ko:K00060	ko00260,map00260		R01465	RC00525	ko00000,ko00001,ko01000				Bacteria	1JC4K@118969,1MV9A@1224,1RMNY@1236,COG1063@1,COG1063@2	NA|NA|NA	C	Catalyzes the NAD( )-dependent oxidation of L-threonine to 2-amino-3-ketobutyrate
B0B39_15440_1	661367.LLO_0810	0.0	1115.1	Legionellales	yjjK	GO:0003674,GO:0003824,GO:0005488,GO:0006417,GO:0006448,GO:0008150,GO:0009889,GO:0009890,GO:0009892,GO:0010468,GO:0010556,GO:0010558,GO:0010605,GO:0010608,GO:0010629,GO:0016462,GO:0016787,GO:0016817,GO:0016818,GO:0016887,GO:0017111,GO:0017148,GO:0019222,GO:0031323,GO:0031324,GO:0031326,GO:0031327,GO:0032268,GO:0032269,GO:0034248,GO:0034249,GO:0043021,GO:0043022,GO:0044877,GO:0045900,GO:0048519,GO:…	3.6.3.25	ko:K06020					ko00000,ko01000				Bacteria	1JC6T@118969,1MU37@1224,1RPWS@1236,COG0488@1,COG0488@2	NA|NA|NA	S	ABC transporter
B0B39_15445_1	661367.LLO_0811	6.8e-115	419.9	Legionellales													Bacteria	1JD96@118969,1QJ5D@1224,1TH2W@1236,COG1376@1,COG1376@2	NA|NA|NA	S	L,D-transpeptidase catalytic domain
B0B39_15450_1	661367.LLO_0812	3.6e-108	397.9	Legionellales													Bacteria	1JDZX@118969,1QYAN@1224,1T3NE@1236,29WYB@1,30IKJ@2	NA|NA|NA	S	Type-IV b secretion system, inner-membrane complex component
B0B39_15455_1	661367.LLO_0813	1.7e-187	661.8	Legionellales	hutG		3.5.3.8	ko:K01479	ko00340,ko01100,map00340,map01100	M00045	R02285	RC00221,RC00681	ko00000,ko00001,ko00002,ko01000				Bacteria	1JDKG@118969,1NCRN@1224,1RNKI@1236,COG0010@1,COG0010@2	NA|NA|NA	F	Catalyzes the conversion of N-formimidoyl-L-glutamate to L-glutamate and formamide
B0B39_15460_1	661367.LLO_0814	5.2e-144	516.9	Legionellales	yueD												Bacteria	1JDFX@118969,1QVTE@1224,1SJD1@1236,COG4221@1,COG4221@2	NA|NA|NA	S	Belongs to the short-chain dehydrogenases reductases (SDR) family
B0B39_15465_1	661367.LLO_0815	9.7e-233	812.4	Legionellales	hutI	GO:0003674,GO:0003824,GO:0006082,GO:0006520,GO:0006547,GO:0006548,GO:0006725,GO:0006807,GO:0008150,GO:0008152,GO:0009056,GO:0009063,GO:0009987,GO:0016054,GO:0016787,GO:0016810,GO:0016812,GO:0019439,GO:0019752,GO:0034641,GO:0043436,GO:0044237,GO:0044238,GO:0044248,GO:0044270,GO:0044281,GO:0044282,GO:0046395,GO:0046483,GO:0046700,GO:0052803,GO:0052805,GO:0071704,GO:1901360,GO:1901361,GO:1901564,GO:…	3.5.2.7	ko:K01468	ko00340,ko01100,map00340,map01100	M00045	R02288	RC00683	ko00000,ko00001,ko00002,ko01000				Bacteria	1JD4G@118969,1MUYR@1224,1RMI9@1236,COG1228@1,COG1228@2	NA|NA|NA	F	hydrolase activity, acting on carbon-nitrogen (but not peptide) bonds, in cyclic amides
B0B39_15470_1	661367.LLO_0816	9.8e-126	456.1	Legionellales	yjeA		3.5.1.104,3.5.1.4	ko:K01426,ko:K22278	ko00330,ko00360,ko00380,ko00627,ko00643,ko01120,map00330,map00360,map00380,map00627,map00643,map01120		R02540,R03096,R03180,R03909,R05551,R05590	RC00010,RC00100,RC00950,RC01025	ko00000,ko00001,ko01000				Bacteria	1JGN9@118969,1MY9E@1224,1T08G@1236,COG0726@1,COG0726@2	NA|NA|NA	G	Domain of unknown function (DUF4163)
B0B39_15475_1	661367.LLO_0817	0.0	1257.3	Legionellales	oliA	GO:0003674,GO:0005215,GO:0005575,GO:0006810,GO:0008150,GO:0016020,GO:0022857,GO:0051179,GO:0051234,GO:0055085											Bacteria	1JC4C@118969,1N7SK@1224,1RNC8@1236,COG1297@1,COG1297@2	NA|NA|NA	S	OPT oligopeptide transporter protein
B0B39_15480_1	661367.LLO_0818	0.0	1870.9	Legionellales	valS	GO:0000287,GO:0002161,GO:0003674,GO:0003824,GO:0004812,GO:0004832,GO:0005488,GO:0005575,GO:0005622,GO:0005623,GO:0005737,GO:0005829,GO:0006082,GO:0006139,GO:0006399,GO:0006412,GO:0006417,GO:0006418,GO:0006438,GO:0006450,GO:0006518,GO:0006520,GO:0006725,GO:0006807,GO:0008150,GO:0008152,GO:0009058,GO:0009059,GO:0009889,GO:0009891,GO:0009893,GO:0009987,GO:0010467,GO:0010468,GO:0010556,GO:0010557,GO:…	6.1.1.9	ko:K01873	ko00970,map00970	M00359,M00360	R03665	RC00055,RC00523	ko00000,ko00001,ko00002,ko01000,ko01007,ko03016			iECH74115_1262.ECH74115_5779,iECNA114_1301.ECNA114_4481,iECO26_1355.ECO26_5428,iECSP_1301.ECSP_5359,iECs_1301.ECs5235,iG2583_1286.G2583_5088,iJN746.PP_0977,iSBO_1134.SBO_4182,iSSON_1240.SSON_4443,iYL1228.KPN_04663,iZ_1308.Z5870	Bacteria	1JCS5@118969,1MV7B@1224,1RNEB@1236,COG0525@1,COG0525@2	NA|NA|NA	J	amino acids such as threonine, to avoid such errors, it has a posttransfer editing activity that hydrolyzes mischarged Thr-tRNA(Val) in a tRNA-dependent manner
B0B39_15485_1	661367.LLO_0819	0.0	1921.4	Legionellales				ko:K18138	ko01501,ko01503,map01501,map01503	M00647,M00699,M00718			ko00000,ko00001,ko00002,ko01504,ko02000	2.A.6.2			Bacteria	1JCNY@118969,1MU48@1224,1RMBN@1236,COG0841@1,COG0841@2	NA|NA|NA	V	Belongs to the resistance-nodulation-cell division (RND) (TC 2.A.6) family
B0B39_15490_1	661367.LLO_0820	2.4e-218	764.6	Legionellales	acrA			ko:K03585	ko01501,ko01503,map01501,map01503	M00646,M00647,M00699,M00718			ko00000,ko00001,ko00002,ko01504,ko02000,ko03036	2.A.6.2,8.A.1.6			Bacteria	1JCUI@118969,1MUFW@1224,1RQJ9@1236,COG0845@1,COG0845@2	NA|NA|NA	M	Belongs to the membrane fusion protein (MFP) (TC 8.A.1) family
B0B39_15495_1	661367.LLO_0821	1.5e-82	312.0	Legionellales													Bacteria	1JEFR@118969,1QBC9@1224,1T6X4@1236,2AP1G@1,31E2Q@2	NA|NA|NA
B0B39_15500_1	1094715.CM001373_gene1772	4.6e-16	90.1	Legionellales													Bacteria	1JFFC@118969,1QBXH@1224,1T7IK@1236,2BHH0@1,32BJ7@2	NA|NA|NA
B0B39_15505_1	661367.LLO_0823	6.5e-45	186.4	Legionellales				ko:K04065					ko00000				Bacteria	1JEXE@118969,1N0SU@1224,1S926@1236,COG2823@1,COG2823@2	NA|NA|NA	S	BON domain
B0B39_15510_1	661367.LLO_0824	2.8e-235	820.8	Legionellales	glyA	GO:0005575,GO:0005622,GO:0005623,GO:0005737,GO:0044424,GO:0044464	2.1.2.1	ko:K00600	ko00260,ko00460,ko00630,ko00670,ko00680,ko01100,ko01110,ko01120,ko01130,ko01200,ko01230,ko01523,map00260,map00460,map00630,map00670,map00680,map01100,map01110,map01120,map01130,map01200,map01230,map01523	M00140,M00141,M00346,M00532	R00945,R09099	RC00022,RC00112,RC01583,RC02958	ko00000,ko00001,ko00002,ko01000			iIT341.HP0183	Bacteria	1JDKK@118969,1MUIS@1224,1RMHQ@1236,COG0112@1,COG0112@2	NA|NA|NA	E	Catalyzes the reversible interconversion of serine and glycine with tetrahydrofolate (THF) serving as the one-carbon carrier. This reaction serves as the major source of one-carbon groups required for the biosynthesis of purines, thymidylate, methionine, and other important biomolecules. Also exhibits THF- independent aldolase activity toward beta-hydroxyamino acids, producing glycine and aldehyd…
B0B39_15515_1	661367.LLO_0825	2.5e-77	294.7	Legionellales	nrdR	GO:0000166,GO:0003674,GO:0003676,GO:0003677,GO:0003690,GO:0005488,GO:0005524,GO:0005575,GO:0005622,GO:0005623,GO:0005737,GO:0005829,GO:0006355,GO:0008144,GO:0008150,GO:0009889,GO:0009890,GO:0009892,GO:0010468,GO:0010556,GO:0010558,GO:0010605,GO:0010629,GO:0017076,GO:0019219,GO:0019222,GO:0030554,GO:0031323,GO:0031324,GO:0031326,GO:0031327,GO:0032553,GO:0032555,GO:0032559,GO:0035639,GO:0036094,GO:…		ko:K07738					ko00000,ko03000				Bacteria	1JCAZ@118969,1RE7V@1224,1S3P9@1236,COG1327@1,COG1327@2	NA|NA|NA	K	Negatively regulates transcription of bacterial ribonucleotide reductase nrd genes and operons by binding to NrdR- boxes
B0B39_15520_1	661367.LLO_0826	1.2e-76	292.4	Legionellales	nusB	GO:0005575,GO:0005622,GO:0005623,GO:0005737,GO:0005829,GO:0006139,GO:0006351,GO:0006353,GO:0006725,GO:0006807,GO:0008150,GO:0008152,GO:0009058,GO:0009059,GO:0009987,GO:0010467,GO:0016070,GO:0018130,GO:0019438,GO:0032774,GO:0034641,GO:0034645,GO:0034654,GO:0043170,GO:0044237,GO:0044238,GO:0044249,GO:0044260,GO:0044271,GO:0044424,GO:0044444,GO:0044464,GO:0046483,GO:0071704,GO:0090304,GO:0097659,GO:…		ko:K03625					ko00000,ko03009,ko03021				Bacteria	1JEBW@118969,1RHFZ@1224,1S6AJ@1236,COG0781@1,COG0781@2	NA|NA|NA	K	Involved in transcription antitermination. Required for transcription of ribosomal RNA (rRNA) genes. Binds specifically to the boxA antiterminator sequence of the ribosomal RNA (rrn) operons
B0B39_15525_1	661367.LLO_0827	6.3e-179	633.3	Legionellales	thiL	GO:0000166,GO:0000287,GO:0003674,GO:0003824,GO:0005488,GO:0005524,GO:0006725,GO:0006732,GO:0006766,GO:0006767,GO:0006772,GO:0006790,GO:0006793,GO:0006796,GO:0006807,GO:0008144,GO:0008150,GO:0008152,GO:0009030,GO:0009058,GO:0009108,GO:0009110,GO:0009228,GO:0009229,GO:0009987,GO:0016301,GO:0016310,GO:0016740,GO:0016772,GO:0016776,GO:0017076,GO:0017144,GO:0018130,GO:0019438,GO:0019637,GO:0030554,GO:…	2.7.4.16	ko:K00946	ko00730,ko01100,map00730,map01100	M00127	R00617	RC00002	ko00000,ko00001,ko00002,ko01000			iSFV_1184.SFV_0382,iYO844.BSU05900	Bacteria	1JCN2@118969,1MU9X@1224,1RNHU@1236,COG0611@1,COG0611@2	NA|NA|NA	F	Catalyzes the ATP-dependent phosphorylation of thiamine- monophosphate (TMP) to form thiamine-pyrophosphate (TPP), the active form of vitamin B1
B0B39_15530_1	661367.LLO_0828	1.4e-89	335.5	Legionellales	pgpA	GO:0003674,GO:0003824,GO:0005575,GO:0005623,GO:0005886,GO:0005887,GO:0006629,GO:0006644,GO:0006650,GO:0006655,GO:0006793,GO:0006796,GO:0008150,GO:0008152,GO:0008610,GO:0008654,GO:0008962,GO:0009058,GO:0009987,GO:0010035,GO:0010038,GO:0016020,GO:0016021,GO:0016311,GO:0016787,GO:0016788,GO:0016791,GO:0019637,GO:0030258,GO:0031224,GO:0031226,GO:0032026,GO:0042221,GO:0042577,GO:0042578,GO:0044237,GO:…	3.1.3.27	ko:K01095	ko00564,ko01100,map00564,map01100		R02029	RC00017	ko00000,ko00001,ko01000			iECSP_1301.ECSP_0485,iECUMN_1333.ECUMN_0456,iECs_1301.ECs0471,iG2583_1286.G2583_0529,iPC815.YPO3179,iZ_1308.Z0520	Bacteria	1JEC4@118969,1MZJA@1224,1S68A@1236,COG1267@1,COG1267@2	NA|NA|NA	I	Lipid phosphatase which dephosphorylates phosphatidylglycerophosphate (PGP) to phosphatidylglycerol (PG)
B0B39_15535_1	661367.LLO_0829	2.3e-198	698.0	Legionellales	ydiK	GO:0003674,GO:0005215,GO:0005575,GO:0005623,GO:0005886,GO:0005887,GO:0006810,GO:0008150,GO:0016020,GO:0016021,GO:0031224,GO:0031226,GO:0044425,GO:0044459,GO:0044464,GO:0051179,GO:0051234,GO:0055085,GO:0071944											Bacteria	1JC6U@118969,1MVX7@1224,1RNN1@1236,COG0628@1,COG0628@2	NA|NA|NA	S	AI-2E family transporter
B0B39_15540_1	661367.LLO_0830	3.8e-119	434.1	Legionellales													Bacteria	1JC6V@118969,1NGKR@1224,1SHFA@1236,COG3637@1,COG3637@2	NA|NA|NA	M	Outer membrane protein beta-barrel domain
B0B39_15545_1	661367.LLO_0831	6.5e-265	919.5	Legionellales													Bacteria	1JC81@118969,1PCE5@1224,1SXE5@1236,2A4AX@1,30SWI@2	NA|NA|NA
B0B39_15550_1	661367.LLO_0832	6.6e-306	1055.8	Legionellales	nadE	GO:0003674,GO:0003824,GO:0005575,GO:0005622,GO:0005623,GO:0005737,GO:0006139,GO:0006725,GO:0006732,GO:0006733,GO:0006753,GO:0006793,GO:0006796,GO:0006807,GO:0008150,GO:0008152,GO:0008795,GO:0009058,GO:0009108,GO:0009117,GO:0009165,GO:0009435,GO:0009987,GO:0016874,GO:0016879,GO:0016880,GO:0018130,GO:0019359,GO:0019362,GO:0019363,GO:0019438,GO:0019637,GO:0019674,GO:0034641,GO:0034654,GO:0044237,GO:…	6.3.1.5,6.3.5.1	ko:K01916,ko:K01950	ko00760,ko01100,map00760,map01100	M00115	R00189,R00257	RC00010,RC00100	ko00000,ko00001,ko00002,ko01000				Bacteria	1JD1V@118969,1MU9U@1224,1RNKA@1236,COG0171@1,COG0171@2,COG0388@1,COG0388@2	NA|NA|NA	H	Catalyzes the ATP-dependent amidation of deamido-NAD to form NAD. Uses L-glutamine as a nitrogen source
B0B39_15555_1	661367.LLO_0833	0.0	2172.9	Legionellales	ywqA		2.7.11.1	ko:K08282					ko00000,ko01000				Bacteria	1JD8C@118969,1MV6M@1224,1RQ34@1236,COG0553@1,COG0553@2,COG4715@1,COG4715@2	NA|NA|NA	KL	SNF2 family N-terminal domain
B0B39_15560_1	661367.LLO_0834	1e-80	305.8	Legionellales													Bacteria	1JEHC@118969,1N19Y@1224,1SBCW@1236,COG4731@1,COG4731@2	NA|NA|NA	S	Uncharacterized protein conserved in bacteria (DUF2147)
B0B39_15565_1	661367.LLO_0835	8e-260	902.5	Legionellales	dnaB	GO:0003674,GO:0003678,GO:0003824,GO:0004386,GO:0005488,GO:0005515,GO:0005575,GO:0005622,GO:0005623,GO:0005737,GO:0005829,GO:0006139,GO:0006259,GO:0006260,GO:0006261,GO:0006268,GO:0006725,GO:0006807,GO:0006996,GO:0008150,GO:0008152,GO:0009058,GO:0009059,GO:0009314,GO:0009628,GO:0009987,GO:0010212,GO:0016043,GO:0016462,GO:0016787,GO:0016817,GO:0016818,GO:0017111,GO:0032392,GO:0032508,GO:0034641,GO:…	3.6.4.12	ko:K02314	ko03030,ko04112,map03030,map04112				ko00000,ko00001,ko01000,ko03032				Bacteria	1JD5F@118969,1MUG9@1224,1RPM2@1236,COG0305@1,COG0305@2	NA|NA|NA	L	it exhibits DNA-dependent ATPase activity and contains distinct active sites for ATP binding, DNA binding, and interaction with DnaC protein, primase, and other prepriming proteins
B0B39_15570_1	661367.LLO_0836	2.7e-210	737.6	Legionellales	alr	GO:0000270,GO:0003674,GO:0003824,GO:0005488,GO:0006022,GO:0006023,GO:0006024,GO:0006082,GO:0006520,GO:0006522,GO:0006523,GO:0006807,GO:0008144,GO:0008150,GO:0008152,GO:0008652,GO:0008784,GO:0009058,GO:0009059,GO:0009078,GO:0009079,GO:0009252,GO:0009273,GO:0009987,GO:0016053,GO:0016853,GO:0016854,GO:0016855,GO:0019752,GO:0019842,GO:0030170,GO:0030203,GO:0030632,GO:0034645,GO:0036094,GO:0036361,GO:…	5.1.1.1	ko:K01775	ko00473,ko01100,ko01502,map00473,map01100,map01502		R00401	RC00285	ko00000,ko00001,ko01000,ko01011				Bacteria	1JCEG@118969,1MV0Q@1224,1RM8U@1236,COG0787@1,COG0787@2	NA|NA|NA	E	Catalyzes the interconversion of L-alanine and D- alanine. May also act on other amino acids
B0B39_15575_1	661367.LLO_0837	8.8e-51	206.5	Legionellales	omp												Bacteria	1JECT@118969,1N0YF@1224,1SAAR@1236,COG4520@1,COG4520@2	NA|NA|NA	M	17 kDa outer membrane surface antigen
B0B39_15580_1	661367.LLO_0838	4e-31	140.6	Legionellales													Bacteria	1JF0F@118969,1P756@1224,1SU1K@1236,2ENCP@1,33G06@2	NA|NA|NA
B0B39_15585_1	661367.LLO_0839	1.5e-230	805.1	Legionellales	dapE	GO:0003674,GO:0003824,GO:0005488,GO:0005515,GO:0005575,GO:0005622,GO:0005623,GO:0005737,GO:0005829,GO:0006082,GO:0006520,GO:0006553,GO:0006807,GO:0008150,GO:0008152,GO:0008270,GO:0008652,GO:0009014,GO:0009058,GO:0009066,GO:0009067,GO:0009085,GO:0009089,GO:0009987,GO:0016053,GO:0016787,GO:0016810,GO:0016811,GO:0019752,GO:0032153,GO:0042802,GO:0043167,GO:0043169,GO:0043436,GO:0043648,GO:0044237,GO:…	3.5.1.18	ko:K01439	ko00300,ko01100,ko01120,ko01230,map00300,map01100,map01120,map01230	M00016	R02734	RC00064,RC00090	ko00000,ko00001,ko00002,ko01000			iECP_1309.ECP_2485,iIT341.HP0212	Bacteria	1JC7Y@118969,1MW6G@1224,1RMNQ@1236,COG0624@1,COG0624@2	NA|NA|NA	E	Catalyzes the hydrolysis of N-succinyl-L,L- diaminopimelic acid (SDAP), forming succinate and LL-2,6- diaminoheptanedioate (DAP), an intermediate involved in the bacterial biosynthesis of lysine and meso-diaminopimelic acid, an essential component of bacterial cell walls
B0B39_15590_1	661367.LLO_0840	2.5e-115	421.8	Legionellales	dapD	GO:0003674,GO:0003824,GO:0005575,GO:0005622,GO:0005623,GO:0005737,GO:0005829,GO:0006082,GO:0006520,GO:0006553,GO:0006807,GO:0008150,GO:0008152,GO:0008652,GO:0008666,GO:0009058,GO:0009066,GO:0009067,GO:0009085,GO:0009987,GO:0016053,GO:0016410,GO:0016740,GO:0016746,GO:0016747,GO:0016748,GO:0016749,GO:0019752,GO:0019877,GO:0043436,GO:0043648,GO:0043650,GO:0044237,GO:0044238,GO:0044249,GO:0044281,GO:…	2.3.1.117,2.3.1.89	ko:K00674,ko:K05822	ko00300,ko01100,ko01110,ko01120,ko01230,map00300,map01100,map01110,map01120,map01230	M00016,M00525	R04364,R04365	RC00004,RC01136	ko00000,ko00001,ko00002,ko01000			iSbBS512_1146.SbBS512_E0158,iYO844.BSU14180	Bacteria	1JCHR@118969,1MU0Y@1224,1RPCS@1236,COG2171@1,COG2171@2	NA|NA|NA	E	N-succinyltransferase activity
B0B39_15595_1	661367.LLO_0841	8.6e-223	779.2	Legionellales	metC	GO:0000096,GO:0000097,GO:0003674,GO:0003824,GO:0003962,GO:0004121,GO:0004123,GO:0006082,GO:0006520,GO:0006555,GO:0006790,GO:0006807,GO:0008150,GO:0008152,GO:0008652,GO:0009058,GO:0009066,GO:0009067,GO:0009086,GO:0009987,GO:0016053,GO:0016740,GO:0016765,GO:0016829,GO:0016846,GO:0019752,GO:0043436,GO:0044237,GO:0044238,GO:0044249,GO:0044272,GO:0044281,GO:0044283,GO:0046394,GO:0071704,GO:1901564,GO:…	2.5.1.48,4.4.1.1,4.4.1.8	ko:K01739,ko:K01758,ko:K01760	ko00260,ko00270,ko00450,ko00920,ko01100,ko01110,ko01130,ko01230,map00260,map00270,map00450,map00920,map01100,map01110,map01130,map01230	M00017,M00338	R00782,R00999,R01001,R01286,R01288,R02408,R02508,R03217,R03260,R04770,R04930,R04941,R04944,R04945,R04946,R09366	RC00020,RC00056,RC00069,RC00348,RC00382,RC00420,RC00488,RC00710,RC01209,RC01210,RC01245,RC02303,RC02848,RC02866	ko00000,ko00001,ko00002,ko01000,ko04147				Bacteria	1JDE4@118969,1MU57@1224,1RMCV@1236,COG0626@1,COG0626@2	NA|NA|NA	E	Cys/Met metabolism PLP-dependent enzyme
B0B39_15600_1	661367.LLO_0843	4.1e-84	317.4	Legionellales	gspC	GO:0002790,GO:0006810,GO:0008104,GO:0008150,GO:0009306,GO:0009987,GO:0015031,GO:0015833,GO:0032940,GO:0033036,GO:0042886,GO:0045184,GO:0046903,GO:0051179,GO:0051234,GO:0071702,GO:0071705		ko:K02452	ko03070,ko05111,map03070,map05111	M00331			ko00000,ko00001,ko00002,ko02044	3.A.15			Bacteria	1JEF6@118969,1RK5N@1224,1S7YM@1236,COG3031@1,COG3031@2	NA|NA|NA	U	Type II secretion system protein C
B0B39_15605_1	661367.LLO_0844	3.9e-32	144.1	Legionellales	enhC			ko:K07126,ko:K15474	ko05134,map05134				ko00000,ko00001				Bacteria	1JES2@118969,1RCNR@1224,1S3IA@1236,COG0790@1,COG0790@2	NA|NA|NA	S	Sel1-like repeats.
B0B39_15610_1	661367.LLO_0845	4.7e-215	753.4	Legionellales	mutY			ko:K03575	ko03410,map03410				ko00000,ko00001,ko01000,ko03400				Bacteria	1JCNJ@118969,1MUD4@1224,1RMBT@1236,COG1194@1,COG1194@2	NA|NA|NA	L	endonuclease III
B0B39_15615_1	661367.LLO_0846	4.1e-121	440.7	Legionellales													Bacteria	1JC66@118969,1PCD8@1224,1SXC3@1236,2A4AF@1,30SW1@2	NA|NA|NA
B0B39_15620_1	661367.LLO_0847	1.6e-199	701.8	Legionellales	degP		1.3.1.74	ko:K08070					ko00000,ko01000				Bacteria	1JD0M@118969,1MU63@1224,1RN3T@1236,COG0265@1,COG0265@2	NA|NA|NA	M	Trypsin
B0B39_15625_1	661367.LLO_0848	2.2e-96	358.2	Legionellales	vibB												Bacteria	1JE9G@118969,1MU5N@1224,1S7F3@1236,COG1335@1,COG1335@2	NA|NA|NA	Q	Isochorismatase family
B0B39_15630_1	661367.LLO_0849	5e-131	473.8	Legionellales													Bacteria	1JDH1@118969,1MUBQ@1224,1RQJT@1236,COG1028@1,COG1028@2	NA|NA|NA	IQ	Enoyl-(Acyl carrier protein) reductase
B0B39_15635_1	661367.LLO_0850	1.8e-44	184.9	Bacteria	flgM	GO:0000988,GO:0000989,GO:0003674,GO:0008150,GO:0009889,GO:0009892,GO:0010556,GO:0010605,GO:0016989,GO:0019219,GO:0019222,GO:0030162,GO:0031323,GO:0031324,GO:0031326,GO:0032268,GO:0032269,GO:0045861,GO:0048519,GO:0048523,GO:0050789,GO:0050794,GO:0051171,GO:0051172,GO:0051246,GO:0051248,GO:0051252,GO:0060255,GO:0065007,GO:0080090,GO:0140110,GO:1903506,GO:2001141		ko:K02398	ko02020,ko02025,ko02026,ko02040,map02020,map02025,map02026,map02040				ko00000,ko00001,ko02035				Bacteria	COG2747@1,COG2747@2	NA|NA|NA	N	bacterial-type flagellum organization
B0B39_15640_1	661367.LLO_0851	4.3e-67	260.4	Legionellales	cyc												Bacteria	1JEQ1@118969,1MZBZ@1224,1S9Z9@1236,COG3245@1,COG3245@2	NA|NA|NA	C	Cytochrome C oxidase, cbb3-type, subunit III
B0B39_15645_1	661367.LLO_0852	4.1e-106	390.6	Legionellales													Bacteria	1JDFQ@118969,1QJ5E@1224,1SQM4@1236,COG1376@1,COG1376@2	NA|NA|NA	S	L,D-transpeptidase catalytic domain
B0B39_15650_1	661367.LLO_0853	6e-140	503.4	Legionellales	coaX	GO:0005575,GO:0005623,GO:0005886,GO:0016020,GO:0044464,GO:0071944	2.7.1.33	ko:K03525	ko00770,ko01100,map00770,map01100	M00120	R02971,R03018,R04391	RC00002,RC00017	ko00000,ko00001,ko00002,ko01000			iAF987.Gmet_1986	Bacteria	1JDRU@118969,1MUYA@1224,1S40S@1236,COG1521@1,COG1521@2	NA|NA|NA	F	Catalyzes the phosphorylation of pantothenate (Pan), the first step in CoA biosynthesis
B0B39_15655_1	661367.LLO_0854	8.4e-81	306.2	Legionellales	mraZ	GO:0000976,GO:0001067,GO:0003674,GO:0003676,GO:0003677,GO:0003690,GO:0003700,GO:0005488,GO:0006355,GO:0008150,GO:0009889,GO:0009890,GO:0009892,GO:0010468,GO:0010556,GO:0010558,GO:0010605,GO:0010629,GO:0019219,GO:0019222,GO:0031323,GO:0031324,GO:0031326,GO:0031327,GO:0031333,GO:0043254,GO:0043565,GO:0044087,GO:0044212,GO:0045892,GO:0045934,GO:0048519,GO:0048523,GO:0050789,GO:0050794,GO:0051128,GO:…		ko:K03925					ko00000				Bacteria	1JCBZ@118969,1RHCG@1224,1S63F@1236,COG2001@1,COG2001@2	NA|NA|NA	K	DNA-binding transcription factor activity
B0B39_15660_1	661367.LLO_0855	3.2e-172	610.9	Legionellales	rsmH	GO:0000154,GO:0001510,GO:0003674,GO:0003824,GO:0005575,GO:0005622,GO:0005623,GO:0005737,GO:0005829,GO:0006139,GO:0006364,GO:0006396,GO:0006725,GO:0006807,GO:0008150,GO:0008152,GO:0008168,GO:0008170,GO:0008173,GO:0008649,GO:0008757,GO:0009451,GO:0009987,GO:0010467,GO:0016070,GO:0016072,GO:0016434,GO:0016740,GO:0016741,GO:0022613,GO:0031167,GO:0032259,GO:0034470,GO:0034641,GO:0034660,GO:0042254,GO:…	2.1.1.199	ko:K03438					ko00000,ko01000,ko03009				Bacteria	1JDYF@118969,1MUT4@1224,1RM7M@1236,COG0275@1,COG0275@2	NA|NA|NA	J	Specifically methylates the N4 position of cytidine in position 1402 (C1402) of 16S rRNA
B0B39_15665_1	661367.LLO_0856	5.6e-53	213.4	Legionellales	ftsL	GO:0000003,GO:0000910,GO:0005575,GO:0005623,GO:0005886,GO:0005887,GO:0007049,GO:0008150,GO:0009987,GO:0016020,GO:0016021,GO:0019954,GO:0022402,GO:0022414,GO:0031224,GO:0031226,GO:0032153,GO:0032505,GO:0043093,GO:0044425,GO:0044459,GO:0044464,GO:0051301,GO:0071944		ko:K03586					ko00000,ko03036				Bacteria	1JEUS@118969,1NI3C@1224,1SGSB@1236,COG3116@1,COG3116@2	NA|NA|NA	D	Essential cell division protein. May link together the upstream cell division proteins, which are predominantly cytoplasmic, with the downstream cell division proteins, which are predominantly periplasmic
B0B39_15670_1	661367.LLO_0857	3.5e-302	1043.5	Legionellales	ftsI	GO:0005575,GO:0005623,GO:0005886,GO:0016020,GO:0044464,GO:0071944	3.4.16.4	ko:K03587,ko:K08384,ko:K08724,ko:K12552,ko:K12556	ko00550,ko01100,ko01501,map00550,map01100,map01501				ko00000,ko00001,ko01000,ko01011,ko03036				Bacteria	1JC6I@118969,1MUNY@1224,1RNGW@1236,COG0768@1,COG0768@2	NA|NA|NA	D	Catalyzes cross-linking of the peptidoglycan cell wall at the division septum
B0B39_15675_1	661367.LLO_0858	1.9e-280	971.1	Legionellales	murE	GO:0000270,GO:0003674,GO:0003824,GO:0005575,GO:0005622,GO:0005623,GO:0005737,GO:0005829,GO:0006022,GO:0006023,GO:0006024,GO:0006807,GO:0008150,GO:0008152,GO:0008765,GO:0009058,GO:0009059,GO:0009252,GO:0009273,GO:0009987,GO:0016874,GO:0016879,GO:0016881,GO:0030203,GO:0034645,GO:0042546,GO:0043170,GO:0044036,GO:0044038,GO:0044085,GO:0044237,GO:0044249,GO:0044260,GO:0044424,GO:0044444,GO:0044464,GO:…	3.4.16.4,6.3.2.10,6.3.2.13	ko:K01928,ko:K03587,ko:K15792	ko00300,ko00550,ko01501,map00300,map00550,map01501		R02788,R04617	RC00064,RC00090,RC00141	ko00000,ko00001,ko01000,ko01011,ko03036			iECO103_1326.ECO103_0087,iECO111_1330.ECO111_0088,iECW_1372.ECW_m0084,iEKO11_1354.EKO11_3829,iWFL_1372.ECW_m0084,ic_1306.c0103	Bacteria	1JCIH@118969,1MU6P@1224,1RMD6@1236,COG0769@1,COG0769@2	NA|NA|NA	M	Catalyzes the addition of meso-diaminopimelic acid to the nucleotide precursor UDP-N-acetylmuramoyl-L-alanyl-D-glutamate (UMAG) in the biosynthesis of bacterial cell-wall peptidoglycan
B0B39_15680_1	661367.LLO_0859	3.8e-72	277.3	Legionellales													Bacteria	1JEU2@118969,1QBIE@1224,1T73S@1236,2AP6Y@1,31E8P@2	NA|NA|NA	S	Domain of unknown function (DUF4949)
B0B39_15685_1	661367.LLO_0860	7.5e-205	719.5	Legionellales	pdxB	GO:0000166,GO:0003674,GO:0003824,GO:0005488,GO:0005575,GO:0005622,GO:0005623,GO:0005737,GO:0005829,GO:0006081,GO:0006725,GO:0006732,GO:0006766,GO:0006767,GO:0006793,GO:0006796,GO:0006807,GO:0008150,GO:0008152,GO:0008614,GO:0008615,GO:0009058,GO:0009108,GO:0009110,GO:0009987,GO:0016491,GO:0016614,GO:0016616,GO:0017144,GO:0018130,GO:0019438,GO:0019637,GO:0033711,GO:0034641,GO:0036001,GO:0036094,GO:…	1.1.1.290	ko:K03473	ko00750,ko01100,map00750,map01100	M00124	R04210	RC00084	ko00000,ko00001,ko00002,ko01000			iZ_1308.Z3582	Bacteria	1JCRF@118969,1N5TD@1224,1RMFW@1236,COG0111@1,COG0111@2	NA|NA|NA	H	Catalyzes the oxidation of erythronate-4-phosphate to 3- hydroxy-2-oxo-4-phosphonooxybutanoate
B0B39_15690_1	661367.LLO_0861	1.8e-116	425.2	Legionellales	ywhC			ko:K06402					ko00000,ko01000,ko01002				Bacteria	1JD7G@118969,1NSFF@1224,1S4N8@1236,COG1994@1,COG1994@2	NA|NA|NA	S	Peptidase family M50
B0B39_15695_1	661367.LLO_0862	2.1e-69	268.5	Legionellales													Bacteria	1JEW1@118969,1QBJA@1224,1T74X@1236,2AP7U@1,31E9P@2	NA|NA|NA
B0B39_15700_1	661367.LLO_0863	0.0	1890.5	Legionellales													Bacteria	1JD9J@118969,1PCI4@1224,1SXJU@1236,2A4CY@1,30SYR@2	NA|NA|NA
B0B39_15705_1	661367.LLO_0864	0.0	1095.9	Legionellales													Bacteria	1JDU8@118969,1R829@1224,1S076@1236,COG0531@1,COG0531@2	NA|NA|NA	E	Amino acid permease
B0B39_15710_1	661367.LLO_0865	4.3e-118	430.6	Legionellales	lpxE		3.1.3.27,3.1.3.4,3.1.3.81,3.6.1.27	ko:K01096,ko:K19302	ko00550,ko00564,ko01100,map00550,map00564,map01100		R02029,R05627	RC00002,RC00017	ko00000,ko00001,ko01000,ko01011				Bacteria	1JE4F@118969,1MZ81@1224,1SIC7@1236,COG0671@1,COG0671@2	NA|NA|NA	I	PAP2 superfamily
B0B39_15715_1	661367.LLO_0866	2.8e-207	727.6	Legionellales													Bacteria	1JC6J@118969,1PCDD@1224,1SXC8@1236,COG2214@1,COG2214@2	NA|NA|NA	O	Heat shock protein DnaJ domain protein
B0B39_15720_1	661367.LLO_0867	1.9e-130	471.9	Legionellales	etfB	GO:0003674,GO:0003824,GO:0005575,GO:0005622,GO:0005623,GO:0005737,GO:0005829,GO:0006091,GO:0008150,GO:0008152,GO:0009055,GO:0009987,GO:0016491,GO:0022900,GO:0044237,GO:0044424,GO:0044444,GO:0044464,GO:0055114		ko:K03521					ko00000				Bacteria	1JDAM@118969,1MVH6@1224,1RN6F@1236,COG2086@1,COG2086@2	NA|NA|NA	C	Electron transfer flavoprotein domain
B0B39_15725_1	661367.LLO_0868	1.2e-169	602.4	Legionellales	etfA			ko:K03522					ko00000,ko04147				Bacteria	1JCMS@118969,1MUFI@1224,1RMK7@1236,COG2025@1,COG2025@2	NA|NA|NA	C	Electron transfer flavoprotein domain
B0B39_15730_1	661367.LLO_0869	3.5e-205	720.7	Legionellales	ald		1.4.1.1	ko:K00259	ko00250,ko00430,ko01100,map00250,map00430,map01100		R00396	RC00008	ko00000,ko00001,ko01000				Bacteria	1JD1Y@118969,1QTX1@1224,1T1JB@1236,COG0686@1,COG0686@2	NA|NA|NA	C	Belongs to the AlaDH PNT family
B0B39_15735_1	661367.LLO_0870	7.1e-286	989.2	Legionellales			2.4.1.83	ko:K00721	ko00510,ko01100,map00510,map01100		R01009	RC00005	ko00000,ko00001,ko01000,ko01003		GT2		Bacteria	1JE4P@118969,1P6JE@1224,1RPPS@1236,COG1807@1,COG1807@2	NA|NA|NA	M	Dolichyl-phosphate-mannose-protein mannosyltransferase
B0B39_15740_1	661367.LLO_0871	4.2e-152	543.9	Legionellales													Bacteria	1JFFI@118969,1MXP4@1224,1RRP4@1236,COG0500@1,COG2226@2	NA|NA|NA	Q	ubiE/COQ5 methyltransferase family
B0B39_15745_1	661367.LLO_0872	0.0	1570.1	Legionellales	mrcA	GO:0000270,GO:0003674,GO:0003824,GO:0004180,GO:0004185,GO:0005488,GO:0005515,GO:0005575,GO:0005623,GO:0005886,GO:0005887,GO:0006022,GO:0006023,GO:0006024,GO:0006508,GO:0006807,GO:0008144,GO:0008150,GO:0008152,GO:0008233,GO:0008236,GO:0008238,GO:0008360,GO:0008658,GO:0008955,GO:0009002,GO:0009058,GO:0009059,GO:0009252,GO:0009273,GO:0009987,GO:0016020,GO:0016021,GO:0016740,GO:0016757,GO:0016758,GO:…	2.4.1.129,3.4.16.4	ko:K05366	ko00550,ko01100,ko01501,map00550,map01100,map01501				ko00000,ko00001,ko01000,ko01003,ko01011		GT51		Bacteria	1JD02@118969,1MU5A@1224,1RM7J@1236,COG5009@1,COG5009@2	NA|NA|NA	M	Penicillin-binding protein OB-like domain
B0B39_15750_1	661367.LLO_0873	4.2e-118	431.8	Legionellales													Bacteria	1JEQ3@118969,1PQ6J@1224,1T717@1236,2ACGU@1,3122J@2	NA|NA|NA
B0B39_15755_1	661367.LLO_0874	1.2e-194	685.6	Legionellales	pilM			ko:K02662					ko00000,ko02035,ko02044				Bacteria	1JE1R@118969,1MX8P@1224,1RN8S@1236,COG4972@1,COG4972@2	NA|NA|NA	NU	Type IV pilus assembly protein PilM;
B0B39_15760_1	661367.LLO_0875	5.3e-85	320.5	Legionellales	pilN			ko:K02663					ko00000,ko02035,ko02044				Bacteria	1JD3T@118969,1RF1S@1224,1S3S0@1236,COG3166@1,COG3166@2	NA|NA|NA	NU	Fimbrial assembly protein (PilN)
B0B39_15765_1	661367.LLO_0876	3.8e-105	387.5	Legionellales	pilO			ko:K02664					ko00000,ko02035,ko02044				Bacteria	1JCZ3@118969,1RBGW@1224,1S3XQ@1236,COG3167@1,COG3167@2	NA|NA|NA	NU	Pilus assembly protein, PilO
B0B39_15770_1	661367.LLO_0877	4e-92	344.0	Legionellales	pilP			ko:K02664,ko:K02665					ko00000,ko02035,ko02044				Bacteria	1JEFH@118969,1RI6V@1224,1S6VJ@1236,COG3168@1,COG3168@2	NA|NA|NA	NU	Pilus assembly protein, PilP
B0B39_15775_1	661367.LLO_0878	0.0	1338.2	Legionellales	pilQ	GO:0003674,GO:0003676,GO:0003677,GO:0005488,GO:0006139,GO:0006259,GO:0006308,GO:0006725,GO:0006807,GO:0008150,GO:0008152,GO:0009056,GO:0009057,GO:0009987,GO:0015976,GO:0019439,GO:0034641,GO:0034655,GO:0043170,GO:0044237,GO:0044238,GO:0044248,GO:0044260,GO:0044265,GO:0044270,GO:0046483,GO:0046700,GO:0071704,GO:0090304,GO:0097159,GO:1901360,GO:1901361,GO:1901363,GO:1901575		ko:K02507,ko:K02666					ko00000,ko02035,ko02044	3.A.15.2			Bacteria	1JDKU@118969,1QTT6@1224,1RN3Z@1236,COG4796@1,COG4796@2	NA|NA|NA	U	Secretin and TonB N terminus short domain
B0B39_15780_1	1408445.JHXP01000010_gene2092	1.8e-90	338.6	Legionellales	aroK	GO:0000287,GO:0003674,GO:0003824,GO:0004765,GO:0005488,GO:0005575,GO:0005622,GO:0005623,GO:0005737,GO:0005829,GO:0006082,GO:0006520,GO:0006725,GO:0006793,GO:0006796,GO:0006807,GO:0008150,GO:0008152,GO:0008652,GO:0009058,GO:0009072,GO:0009073,GO:0009423,GO:0009987,GO:0016053,GO:0016301,GO:0016310,GO:0016740,GO:0016772,GO:0016773,GO:0019438,GO:0019632,GO:0019752,GO:0032787,GO:0043167,GO:0043169,GO:…	2.7.1.71,4.2.3.4	ko:K00891,ko:K13829	ko00400,ko01100,ko01110,ko01130,ko01230,map00400,map01100,map01110,map01130,map01230	M00022	R02412,R03083	RC00002,RC00078,RC00847	ko00000,ko00001,ko00002,ko01000				Bacteria	1JCMR@118969,1MUFJ@1224,1RPF6@1236,COG0703@1,COG0703@2	NA|NA|NA	F	Catalyzes the specific phosphorylation of the 3-hydroxyl group of shikimic acid using ATP as a cosubstrate
B0B39_15785_1	661367.LLO_0880	1.6e-205	721.8	Legionellales	aroB	GO:0000166,GO:0003674,GO:0003824,GO:0003856,GO:0005488,GO:0005575,GO:0005622,GO:0005623,GO:0005737,GO:0006082,GO:0006520,GO:0006725,GO:0006807,GO:0008150,GO:0008152,GO:0008270,GO:0008652,GO:0009058,GO:0009072,GO:0009073,GO:0009423,GO:0009987,GO:0016053,GO:0016829,GO:0016835,GO:0016838,GO:0019438,GO:0019752,GO:0036094,GO:0043167,GO:0043168,GO:0043169,GO:0043436,GO:0043648,GO:0043650,GO:0044237,GO:…	2.7.1.71,4.2.3.4	ko:K01735,ko:K13829	ko00400,ko01100,ko01110,ko01130,ko01230,map00400,map01100,map01110,map01130,map01230	M00022	R02412,R03083	RC00002,RC00078,RC00847	ko00000,ko00001,ko00002,ko01000			iAF1260.b3389,iBWG_1329.BWG_3080,iECDH10B_1368.ECDH10B_3564,iECDH1ME8569_1439.ECDH1ME8569_3268,iECNA114_1301.ECNA114_3486,iEcDH1_1363.EcDH1_0324,iIT341.HP0283,iJO1366.b3389,iJR904.b3389,iY75_1357.Y75_RS20275	Bacteria	1JD2U@118969,1MUBK@1224,1RN4I@1236,COG0337@1,COG0337@2	NA|NA|NA	E	Catalyzes the conversion of 3-deoxy-D-arabino- heptulosonate 7-phosphate (DAHP) to dehydroquinate (DHQ)
B0B39_15790_1	661367.LLO_0881	1.5e-240	838.6	Legionellales	damX			ko:K02450,ko:K03112		M00331			ko00000,ko00002,ko02044	9.B.42			Bacteria	1JD6E@118969,1N998@1224,1T3NF@1236,COG3266@1,COG3266@2,COG3267@1,COG3267@2	NA|NA|NA	U	Sporulation related domain
B0B39_15795_1	1408445.JHXP01000023_gene2933	5.4e-13	80.5	Legionellales													Bacteria	1JDJB@118969,1N7BS@1224,1T3P1@1236,2CD9W@1,2ZDS2@2	NA|NA|NA
B0B39_15800_1	661367.LLO_0883	9.4e-147	526.2	Legionellales	proC		1.5.1.2	ko:K00286	ko00330,ko01100,ko01110,ko01130,ko01230,map00330,map01100,map01110,map01130,map01230	M00015	R01248,R01251,R03291,R03293	RC00054,RC00083	ko00000,ko00001,ko00002,ko01000				Bacteria	1JCED@118969,1R5J1@1224,1RNQK@1236,COG0345@1,COG0345@2	NA|NA|NA	E	Catalyzes the reduction of 1-pyrroline-5-carboxylate (PCA) to L-proline
B0B39_15805_1	661367.LLO_0884	1.6e-282	978.0	Legionellales	pgi		5.3.1.9	ko:K01810	ko00010,ko00030,ko00500,ko00520,ko01100,ko01110,ko01120,ko01130,ko01200,map00010,map00030,map00500,map00520,map01100,map01110,map01120,map01130,map01200	M00001,M00004,M00114	R02739,R02740,R03321	RC00376,RC00563	ko00000,ko00001,ko00002,ko01000,ko04147				Bacteria	1JDEW@118969,1MUFP@1224,1RNIT@1236,COG0166@1,COG0166@2	NA|NA|NA	G	Glucose-6-phosphate isomerase
B0B39_15810_1	661367.LLO_0885	1.9e-166	591.7	Legionellales	galU		2.7.7.9	ko:K00963	ko00040,ko00052,ko00500,ko00520,ko01100,ko01130,map00040,map00052,map00500,map00520,map01100,map01130	M00129,M00361,M00362,M00549	R00289	RC00002	ko00000,ko00001,ko00002,ko01000				Bacteria	1JCP8@118969,1MV5F@1224,1RNDX@1236,COG1210@1,COG1210@2	NA|NA|NA	M	Nucleotidyl transferase
B0B39_15815_1	661367.LLO_0886	2.4e-197	694.5	Legionellales	truD	GO:0001522,GO:0003674,GO:0003824,GO:0005575,GO:0005622,GO:0005623,GO:0005737,GO:0005829,GO:0006139,GO:0006725,GO:0006807,GO:0008150,GO:0008152,GO:0009451,GO:0009982,GO:0009987,GO:0016070,GO:0016853,GO:0016866,GO:0034641,GO:0043170,GO:0043412,GO:0044237,GO:0044238,GO:0044424,GO:0044444,GO:0044464,GO:0046483,GO:0071704,GO:0090304,GO:1901360	5.4.99.27	ko:K06176					ko00000,ko01000,ko03016				Bacteria	1JDD3@118969,1MXHD@1224,1RPRF@1236,COG0585@1,COG0585@2	NA|NA|NA	J	Responsible for synthesis of pseudouridine from uracil- 13 in transfer RNAs
B0B39_15820_1	1408445.JHXP01000010_gene2100	4.1e-134	484.6	Legionellales													Bacteria	1JGJJ@118969,1R7HC@1224,1SZDF@1236,COG2199@1,COG3706@2	NA|NA|NA	T	diguanylate cyclase
B0B39_15825_1	661367.LLO_0889	0.0	1219.5	Legionellales	recQ	GO:0003674,GO:0003676,GO:0003677,GO:0003678,GO:0003824,GO:0004003,GO:0004386,GO:0005488,GO:0005575,GO:0005622,GO:0005623,GO:0005657,GO:0005694,GO:0005737,GO:0006139,GO:0006259,GO:0006281,GO:0006310,GO:0006725,GO:0006807,GO:0006950,GO:0006974,GO:0006996,GO:0008026,GO:0008094,GO:0008150,GO:0008152,GO:0008270,GO:0009295,GO:0009378,GO:0009987,GO:0016043,GO:0016462,GO:0016787,GO:0016817,GO:0016818,GO:…	3.6.4.12	ko:K03654	ko03018,map03018				ko00000,ko00001,ko01000,ko03400				Bacteria	1JCUH@118969,1MVGG@1224,1RMPG@1236,COG0514@1,COG0514@2	NA|NA|NA	L	RQC
B0B39_15830_1	661367.LLO_0890	7.3e-103	379.8	Legionellales	mpg	GO:0003674,GO:0003824,GO:0003905,GO:0006139,GO:0006259,GO:0006281,GO:0006284,GO:0006725,GO:0006807,GO:0006950,GO:0006974,GO:0008150,GO:0008152,GO:0009987,GO:0016787,GO:0016798,GO:0016799,GO:0019104,GO:0033554,GO:0034641,GO:0043170,GO:0044237,GO:0044238,GO:0044260,GO:0046483,GO:0050896,GO:0051716,GO:0071704,GO:0090304,GO:0140097,GO:1901360	3.2.2.21	ko:K03652	ko03410,map03410				ko00000,ko00001,ko01000,ko03400				Bacteria	1JD7P@118969,1RE0A@1224,1S9CM@1236,COG2094@1,COG2094@2	NA|NA|NA	L	Belongs to the DNA glycosylase MPG family
B0B39_15835_1	661367.LLO_0891	2.5e-222	777.7	Legionellales	acdA		1.3.8.1,1.3.8.7	ko:K00248,ko:K00249	ko00071,ko00280,ko00410,ko00640,ko00650,ko01100,ko01110,ko01120,ko01130,ko01200,ko01212,ko03320,map00071,map00280,map00410,map00640,map00650,map01100,map01110,map01120,map01130,map01200,map01212,map03320	M00013,M00036,M00087	R00924,R01175,R01178,R01279,R02661,R03172,R03777,R03857,R03990,R04095,R04432,R04751,R04754	RC00052,RC00068,RC00076,RC00095,RC00120,RC00148,RC00246	ko00000,ko00001,ko00002,ko01000				Bacteria	1JCAQ@118969,1MUDR@1224,1RMMJ@1236,COG1960@1,COG1960@2	NA|NA|NA	I	Acyl-CoA dehydrogenase, C-terminal domain
B0B39_15840_1	661367.LLO_0892	5.5e-141	506.9	Legionellales	crt		4.2.1.17	ko:K01715	ko00650,ko01200,map00650,map01200		R03026	RC00831	ko00000,ko00001,ko01000				Bacteria	1JCG5@118969,1MWZC@1224,1S32J@1236,COG1024@1,COG1024@2	NA|NA|NA	I	Enoyl-CoA hydratase/isomerase
B0B39_15845_1	661367.LLO_0893	4.2e-200	703.7	Legionellales	echA8_2		3.1.2.4,4.2.1.17	ko:K01692,ko:K05605	ko00071,ko00280,ko00281,ko00310,ko00360,ko00362,ko00380,ko00410,ko00627,ko00640,ko00650,ko00903,ko00930,ko01100,ko01110,ko01120,ko01130,ko01200,ko01212,map00071,map00280,map00281,map00310,map00360,map00362,map00380,map00410,map00627,map00640,map00650,map00903,map00930,map01100,map01110,map01120,map01130,map01200,map01212	M00013,M00032,M00087	R03026,R03045,R03158,R04137,R04170,R04204,R04224,R04738,R04740,R04744,R04746,R04749,R05064,R05595,R06411,R06412,R06942,R08093	RC00004,RC00014,RC00137,RC00831,RC00834,RC01086,RC01095,RC01098,RC01103,RC01217,RC02115	ko00000,ko00001,ko00002,ko01000				Bacteria	1JCG7@118969,1MU0B@1224,1RN07@1236,COG1024@1,COG1024@2	NA|NA|NA	I	Enoyl-CoA hydratase/isomerase
B0B39_15850_1	661367.LLO_0894	4.3e-32	143.3	Legionellales													Bacteria	1JG76@118969,1QCD8@1224,1T833@1236,2APVK@1,31F03@2	NA|NA|NA
B0B39_15855_1	661367.LLO_0895	3.2e-46	190.7	Legionellales													Bacteria	1JEQ4@118969,1N1I8@1224,1S9N4@1236,2CDMX@1,32S1K@2	NA|NA|NA
B0B39_15860_1	661367.LLO_0896	3.3e-104	384.4	Legionellales													Bacteria	1JCCU@118969,1PCGW@1224,1SXHT@1236,2A4CE@1,30SY2@2	NA|NA|NA	S	Protein of unknown function (DUF2845)
B0B39_15865_1	661367.LLO_0897	2.4e-93	348.2	Legionellales	yggT	GO:0005575,GO:0005623,GO:0005886,GO:0016020,GO:0044464,GO:0071944		ko:K02221					ko00000,ko02044				Bacteria	1JEB5@118969,1RCZV@1224,1S6DW@1236,COG0762@1,COG0762@2	NA|NA|NA	S	YGGT family
B0B39_15870_1	661367.LLO_0898	1.5e-124	452.2	Legionellales	yggS	GO:0003674,GO:0005488,GO:0005575,GO:0005622,GO:0005623,GO:0005737,GO:0005829,GO:0008144,GO:0019842,GO:0030170,GO:0036094,GO:0043167,GO:0043168,GO:0044424,GO:0044444,GO:0044464,GO:0048037,GO:0050662,GO:0070279,GO:0097159,GO:1901363		ko:K06997					ko00000				Bacteria	1JCPK@118969,1MWN7@1224,1RNPM@1236,COG0325@1,COG0325@2	NA|NA|NA	S	Pyridoxal 5'-phosphate (PLP)-binding protein, which is involved in PLP homeostasis
B0B39_15875_1	661367.LLO_0899	2.3e-187	661.4	Legionellales	pilT			ko:K02669					ko00000,ko02035,ko02044	3.A.15.2			Bacteria	1JCBU@118969,1MU3J@1224,1RN8G@1236,COG2805@1,COG2805@2	NA|NA|NA	NU	Type II/IV secretion system protein
B0B39_15880_1	661367.LLO_0900	9.1e-278	962.2	Legionellales													Bacteria	1JFV9@118969,1QC5H@1224,1T7UF@1236,2APQ3@1,2ZZIZ@2	NA|NA|NA
B0B39_15885_1	661367.LLO_0901	0.0	1320.4	Gammaproteobacteria													Bacteria	1MW3G@1224,1S7VU@1236,COG0455@1,COG0455@2	NA|NA|NA	D	GSCFA family
B0B39_15895_1	661367.LLO_0903	4.4e-142	511.9	Legionellales													Bacteria	1JEHS@118969,1PYZS@1224,1T6Y8@1236,COG5238@1,COG5238@2	NA|NA|NA	AT	GTPase activator activity
B0B39_15900_1	661367.LLO_0904	5.8e-129	466.8	Legionellales	rph	GO:0003674,GO:0003824,GO:0004518,GO:0004540,GO:0006139,GO:0006364,GO:0006396,GO:0006399,GO:0006401,GO:0006725,GO:0006807,GO:0008033,GO:0008150,GO:0008152,GO:0009056,GO:0009057,GO:0009987,GO:0010467,GO:0016070,GO:0016072,GO:0016075,GO:0016787,GO:0016788,GO:0019439,GO:0022613,GO:0031123,GO:0031125,GO:0034470,GO:0034641,GO:0034655,GO:0034660,GO:0034661,GO:0042254,GO:0043170,GO:0043628,GO:0044085,GO:…	2.7.7.56,3.6.1.66	ko:K00989,ko:K02428	ko00230,map00230		R00426,R00720,R01855,R02100,R02720,R03531	RC00002	ko00000,ko00001,ko01000,ko03016				Bacteria	1JCNQ@118969,1MVFZ@1224,1RNTB@1236,COG0689@1,COG0689@2	NA|NA|NA	J	Phosphorolytic exoribonuclease that removes nucleotide residues following the -CCA terminus of tRNA and adds nucleotides to the ends of RNA molecules by using nucleoside diphosphates as substrates
B0B39_15905_1	661367.LLO_0905	3.5e-152	544.3	Legionellales	yicC	GO:0000175,GO:0003674,GO:0003824,GO:0004518,GO:0004527,GO:0004532,GO:0004540,GO:0005575,GO:0005622,GO:0005623,GO:0005737,GO:0005829,GO:0006139,GO:0006401,GO:0006725,GO:0006807,GO:0008150,GO:0008152,GO:0008408,GO:0009022,GO:0009056,GO:0009057,GO:0009987,GO:0016070,GO:0016072,GO:0016075,GO:0016740,GO:0016772,GO:0016779,GO:0016787,GO:0016788,GO:0016796,GO:0016896,GO:0019439,GO:0034641,GO:0034655,GO:…											Bacteria	1JC6G@118969,1MWRA@1224,1RMAB@1236,COG1561@1,COG1561@2	NA|NA|NA	S	Domain of unknown function (DUF1732)
B0B39_15910_1	661367.LLO_0906	1e-113	416.0	Legionellales	gmk	GO:0003674,GO:0003824,GO:0004385,GO:0005488,GO:0005515,GO:0005575,GO:0005622,GO:0005623,GO:0005737,GO:0005829,GO:0006139,GO:0006163,GO:0006725,GO:0006753,GO:0006793,GO:0006796,GO:0006807,GO:0008150,GO:0008152,GO:0009058,GO:0009116,GO:0009117,GO:0009119,GO:0009123,GO:0009126,GO:0009132,GO:0009135,GO:0009150,GO:0009161,GO:0009165,GO:0009167,GO:0009179,GO:0009185,GO:0009259,GO:0009987,GO:0015949,GO:…	2.7.4.8,4.1.1.23	ko:K00942,ko:K01591	ko00230,ko00240,ko01100,map00230,map00240,map01100	M00050,M00051	R00332,R00965,R02090	RC00002,RC00409	ko00000,ko00001,ko00002,ko01000			iAPECO1_1312.APECO1_2813,iIT341.HP0321,iPC815.YPO0040,iSBO_1134.SBO_3729,iSFV_1184.SFV_3881,iSFxv_1172.SFxv_4016,iUTI89_1310.UTI89_C4193	Bacteria	1JCFN@118969,1MW92@1224,1RN09@1236,COG0194@1,COG0194@2	NA|NA|NA	F	Essential for recycling GMP and indirectly, cGMP
B0B39_15915_1	661367.LLO_0907	1.5e-29	134.8	Legionellales	rpoZ	GO:0003674,GO:0003824,GO:0003899,GO:0005575,GO:0005618,GO:0005622,GO:0005623,GO:0005737,GO:0005829,GO:0006139,GO:0006351,GO:0006725,GO:0006807,GO:0008150,GO:0008152,GO:0009058,GO:0009059,GO:0009987,GO:0010467,GO:0016070,GO:0016740,GO:0016772,GO:0016779,GO:0018130,GO:0019438,GO:0030312,GO:0030880,GO:0032774,GO:0032991,GO:0034062,GO:0034641,GO:0034645,GO:0034654,GO:0040007,GO:0043170,GO:0044237,GO:…	2.7.7.6	ko:K03060	ko00230,ko00240,ko01100,ko03020,map00230,map00240,map01100,map03020	M00183	R00435,R00441,R00442,R00443	RC02795	br01611,ko00000,ko00001,ko00002,ko01000,ko03021,ko03400				Bacteria	1JF1P@118969,1N6TX@1224,1SCSR@1236,COG1758@1,COG1758@2	NA|NA|NA	K	Promotes RNA polymerase assembly. Latches the N- and C- terminal regions of the beta' subunit thereby facilitating its interaction with the beta and alpha subunits
B0B39_15920_1	661367.LLO_0908	0.0	1417.5	Legionellales	spoT	GO:0003674,GO:0003824,GO:0005575,GO:0005618,GO:0005622,GO:0005623,GO:0005737,GO:0005829,GO:0005886,GO:0006139,GO:0006163,GO:0006725,GO:0006753,GO:0006793,GO:0006796,GO:0006807,GO:0006950,GO:0007154,GO:0008150,GO:0008152,GO:0008728,GO:0008893,GO:0009116,GO:0009117,GO:0009119,GO:0009150,GO:0009259,GO:0009267,GO:0009605,GO:0009987,GO:0009991,GO:0015949,GO:0015969,GO:0016020,GO:0016740,GO:0016772,GO:…	2.7.6.5,3.1.7.2	ko:K00951,ko:K01139	ko00230,map00230		R00336,R00429	RC00002,RC00078	ko00000,ko00001,ko01000,ko03009			iECNA114_1301.ECNA114_3794,iECOK1_1307.ECOK1_4092,iECP_1309.ECP_3748,iECS88_1305.ECS88_4065,iECSF_1327.ECSF_3486,iLF82_1304.LF82_2165,iNRG857_1313.NRG857_18145,iUMN146_1321.UM146_18405,iUTI89_1310.UTI89_C4195,ic_1306.c4475	Bacteria	1JCEI@118969,1MU44@1224,1RN3H@1236,COG0317@1,COG0317@2	NA|NA|NA	KT	In eubacteria ppGpp (guanosine 3'-diphosphate 5-' diphosphate) is a mediator of the stringent response that coordinates a variety of cellular activities in response to changes in nutritional abundance
B0B39_15925_1	661367.LLO_0909	1.2e-64	252.3	Legionellales	tdcF		3.5.99.10	ko:K09022			R11098,R11099	RC03275,RC03354	ko00000,ko01000				Bacteria	1JEGW@118969,1MZ3J@1224,1S5XS@1236,COG0251@1,COG0251@2	NA|NA|NA	J	Endoribonuclease L-PSP
B0B39_15930_1	661367.LLO_0910	0.0	1212.2	Legionellales	uup	GO:0003674,GO:0003676,GO:0003677,GO:0003824,GO:0005488,GO:0005575,GO:0005622,GO:0005623,GO:0005737,GO:0005886,GO:0008150,GO:0009314,GO:0009628,GO:0010528,GO:0016020,GO:0016462,GO:0016787,GO:0016817,GO:0016818,GO:0016887,GO:0017111,GO:0019219,GO:0019222,GO:0031323,GO:0044424,GO:0044464,GO:0050789,GO:0050794,GO:0050896,GO:0051052,GO:0051171,GO:0060255,GO:0065007,GO:0070894,GO:0071944,GO:0080090,GO:…		ko:K15738					ko00000,ko02000	3.A.1.120.6			Bacteria	1JDA4@118969,1MU37@1224,1RPCU@1236,COG0488@1,COG0488@2	NA|NA|NA	S	ABC transporter C-terminal domain
B0B39_15935_1	661367.LLO_0911	1.4e-63	248.8	Legionellales													Bacteria	1JEZ8@118969,1QBM7@1224,1T76U@1236,2AP9E@1,31EBF@2	NA|NA|NA
B0B39_15940_1	661367.LLO_0912	9.5e-120	436.4	Legionellales													Bacteria	1JFND@118969,1QC1Z@1224,1T7PQ@1236,2BVB4@1,31ER1@2	NA|NA|NA
B0B39_15945_1	661367.LLO_0913	3.3e-194	684.1	Legionellales	queA	GO:0002097,GO:0002099,GO:0003674,GO:0003824,GO:0006139,GO:0006396,GO:0006399,GO:0006400,GO:0006725,GO:0006807,GO:0008033,GO:0008150,GO:0008152,GO:0008616,GO:0009058,GO:0009116,GO:0009119,GO:0009163,GO:0009451,GO:0009987,GO:0010467,GO:0016070,GO:0016740,GO:0016853,GO:0018130,GO:0019438,GO:0034404,GO:0034470,GO:0034641,GO:0034654,GO:0034660,GO:0042455,GO:0043170,GO:0043412,GO:0044237,GO:0044238,GO:…	2.4.99.17	ko:K07568					ko00000,ko01000,ko03016				Bacteria	1JCUW@118969,1MUH3@1224,1RMKW@1236,COG0809@1,COG0809@2	NA|NA|NA	F	Transfers and isomerizes the ribose moiety from AdoMet to the 7-aminomethyl group of 7-deazaguanine (preQ1-tRNA) to give epoxyqueuosine (oQ-tRNA)
B0B39_15950_1	661367.LLO_0914	1.8e-161	575.1	Legionellales	tgt_1		2.4.2.29	ko:K00773			R03789,R10209	RC00063	ko00000,ko01000,ko03016				Bacteria	1JDKR@118969,1QB0A@1224,1T6H7@1236,COG0343@1,COG0343@2	NA|NA|NA	J	Queuine tRNA-ribosyltransferase
B0B39_15955_1	661367.LLO_0915	0.0	1210.7	Legionellales													Bacteria	1JF1B@118969,1QBNC@1224,1T786@1236,2APAI@1,31ECM@2	NA|NA|NA
B0B39_15965_1	661367.LLO_0917	0.0	2988.7	Legionellales													Bacteria	1JD98@118969,1PCHB@1224,1SXIA@1236,2A4CJ@1,30SYB@2	NA|NA|NA
B0B39_15970_1	661367.LLO_0918	1e-33	149.4	Legionellales													Bacteria	1JG7S@118969,1QCDJ@1224,1T83H@1236,2A54V@1,30TTH@2	NA|NA|NA
B0B39_15975_1	1408445.JHXP01000010_gene2131	9.7e-28	129.0	Legionellales													Bacteria	1JFKX@118969,1QC12@1224,1T7NR@1236,2A30G@1,30RF5@2	NA|NA|NA
B0B39_15980_1	661367.LLO_0919	1e-60	240.0	Legionellales													Bacteria	1JFKX@118969,1QC12@1224,1T7NR@1236,2A30G@1,30RF5@2	NA|NA|NA
B0B39_15985_1	661367.LLO_0920	3.8e-184	650.6	Legionellales	thi			ko:K02050,ko:K02051		M00188			ko00000,ko00002,ko02000	3.A.1.16,3.A.1.17			Bacteria	1JD2M@118969,1MVRA@1224,1RNG0@1236,COG0715@1,COG0715@2	NA|NA|NA	P	Thiamine biosynthesis protein
B0B39_15990_1	661367.LLO_0921	9.4e-208	729.2	Legionellales	thiO		1.4.3.19	ko:K03153	ko00730,ko01100,map00730,map01100		R07463	RC01788	ko00000,ko00001,ko01000				Bacteria	1JCTI@118969,1N1TN@1224,1RPIZ@1236,COG0665@1,COG0665@2	NA|NA|NA	E	Thiamine biosynthesis oxidoreductase ThiO
B0B39_15995_1	661367.LLO_0922	1.1e-29	135.2	Legionellales	thiS		2.8.1.10	ko:K03149,ko:K03154	ko00730,ko01100,ko04122,map00730,map01100,map04122		R10247	RC03096,RC03097,RC03461	ko00000,ko00001,ko01000			iAF1260.b4407,iBWG_1329.BWG_3651,iECDH10B_1368.ECDH10B_4180,iECDH1ME8569_1439.ECDH1ME8569_3851,iECDH1ME8569_1439.EcDH1_4003,iEcDH1_1363.EcDH1_4003,iEcolC_1368.EcolC_4034,iJO1366.b4407,iJR904.b4407,iUMNK88_1353.UMNK88_4832,iY75_1357.Y75_RS17090	Bacteria	1JF5U@118969,1NG8E@1224,1SGCU@1236,COG2104@1,COG2104@2	NA|NA|NA	H	ThiS family
B0B39_16000_1	661367.LLO_0923	2.1e-148	531.6	Legionellales	thiG	GO:0003674,GO:0003824,GO:0006725,GO:0006766,GO:0006767,GO:0006772,GO:0006790,GO:0006807,GO:0008150,GO:0008152,GO:0009058,GO:0009110,GO:0009228,GO:0009987,GO:0017144,GO:0018130,GO:0019438,GO:0034641,GO:0040007,GO:0042364,GO:0042723,GO:0042724,GO:0044237,GO:0044249,GO:0044271,GO:0044272,GO:0044281,GO:0044283,GO:0046483,GO:0071704,GO:0072527,GO:0072528,GO:1901360,GO:1901362,GO:1901564,GO:1901566,GO:…	2.8.1.10	ko:K03149	ko00730,ko01100,map00730,map01100		R10247	RC03096,RC03097,RC03461	ko00000,ko00001,ko01000				Bacteria	1JCTT@118969,1N0N5@1224,1RMPD@1236,COG2022@1,COG2022@2	NA|NA|NA	H	Catalyzes the rearrangement of 1-deoxy-D-xylulose 5- phosphate (DXP) to produce the thiazole phosphate moiety of thiamine. Sulfur is provided by the thiocarboxylate moiety of the carrier protein ThiS. In vitro, sulfur can be provided by H(2)S
B0B39_16005_1	661367.LLO_0924	2.9e-243	847.4	Legionellales	thiE	GO:0000287,GO:0003674,GO:0003824,GO:0004789,GO:0005488,GO:0005575,GO:0005622,GO:0005623,GO:0005737,GO:0006725,GO:0006766,GO:0006767,GO:0006772,GO:0006790,GO:0006807,GO:0008150,GO:0008152,GO:0009058,GO:0009110,GO:0009228,GO:0009987,GO:0016740,GO:0016765,GO:0017144,GO:0018130,GO:0019438,GO:0034641,GO:0042364,GO:0042723,GO:0042724,GO:0043167,GO:0043169,GO:0044237,GO:0044249,GO:0044271,GO:0044272,GO:…	2.5.1.3,2.7.1.49,2.7.4.7	ko:K00788,ko:K00941,ko:K14153	ko00730,ko01100,map00730,map01100	M00127	R03223,R03471,R04509,R10712	RC00002,RC00017,RC00224,RC03255,RC03397	ko00000,ko00001,ko00002,ko01000			iE2348C_1286.E2348C_4300,iSSON_1240.SSON_4166	Bacteria	1JD60@118969,1RDSU@1224,1SYGR@1236,COG0351@1,COG0351@2,COG0352@1,COG0352@2	NA|NA|NA	H	Condenses 4-methyl-5-(beta-hydroxyethyl)thiazole monophosphate (THZ-P) and 2-methyl-4-amino-5-hydroxymethyl pyrimidine pyrophosphate (HMP-PP) to form thiamine monophosphate (TMP)
B0B39_16010_1	661367.LLO_0925	2.8e-180	637.9	Bacteria	quuQ												Bacteria	COG0484@1,COG0484@2	NA|NA|NA	O	heat shock protein binding
B0B39_16015_1	661367.LLO_0926	3.8e-195	687.2	Gammaproteobacteria	jerP												Bacteria	1MX47@1224,1S78H@1236,COG4638@1,COG4638@2	NA|NA|NA	P	Rieske [2Fe-2S] domain
B0B39_16020_1	661367.LLO_0927	1.5e-213	748.4	Legionellales													Bacteria	1JEYZ@118969,1RACB@1224,1S30U@1236,COG0189@1,COG0189@2	NA|NA|NA	HJ	ligase activity
B0B39_16025_1	661367.LLO_0928	7.5e-224	782.7	Legionellales	lysX_1		6.3.2.32,6.3.5.5	ko:K01955,ko:K05844,ko:K14940	ko00240,ko00250,ko00680,ko01100,ko01120,map00240,map00250,map00680,map01100,map01120	M00051	R00256,R00575,R01395,R09401,R10948,R10949	RC00002,RC00010,RC00043,RC00064,RC00090,RC02750,RC02798,RC03314	ko00000,ko00001,ko00002,ko01000,ko03009				Bacteria	1JC4Y@118969,1R70M@1224,1S29E@1236,COG0189@1,COG0189@2	NA|NA|NA	HJ	ATP-grasp domain
B0B39_16030_1	661367.LLO_0929	4.3e-208	730.3	Legionellales	moeB		2.7.7.80,2.8.1.11	ko:K21029,ko:K21147	ko04122,map04122		R07459,R07461	RC00043	ko00000,ko00001,ko01000				Bacteria	1JD79@118969,1MW7H@1224,1RPJ3@1236,COG0476@1,COG0476@2	NA|NA|NA	H	ThiF family
B0B39_16035_1	661367.LLO_0930	4.2e-291	1006.5	Legionellales	cueO												Bacteria	1JDVG@118969,1MU0J@1224,1RQ4N@1236,COG2132@1,COG2132@2	NA|NA|NA	Q	Multicopper oxidase
B0B39_16040_1	661367.LLO_0931	4.6e-52	210.3	Legionellales	yajC	GO:0005575,GO:0005623,GO:0005886,GO:0005887,GO:0016020,GO:0016021,GO:0031224,GO:0031226,GO:0031522,GO:0032991,GO:0044425,GO:0044459,GO:0044464,GO:0071944		ko:K03210	ko02024,ko03060,ko03070,map02024,map03060,map03070	M00335			ko00000,ko00001,ko00002,ko02044	3.A.5.1,3.A.5.2			Bacteria	1JEPK@118969,1MZT2@1224,1S9NV@1236,COG1862@1,COG1862@2	NA|NA|NA	U	Preprotein translocase subunit
B0B39_16045_1	661367.LLO_0932	0.0	1166.0	Legionellales	secD	GO:0005575,GO:0005623,GO:0005886,GO:0005887,GO:0006810,GO:0008104,GO:0008150,GO:0015031,GO:0015833,GO:0016020,GO:0016021,GO:0031224,GO:0031226,GO:0033036,GO:0042886,GO:0044425,GO:0044459,GO:0044464,GO:0045184,GO:0051179,GO:0051234,GO:0071702,GO:0071705,GO:0071944		ko:K03072	ko03060,ko03070,map03060,map03070	M00335			ko00000,ko00001,ko00002,ko02044	2.A.6.4,3.A.5.2,3.A.5.7			Bacteria	1JD93@118969,1MV5U@1224,1RMIQ@1236,COG0342@1,COG0342@2	NA|NA|NA	U	Part of the Sec protein translocase complex. Interacts with the SecYEG preprotein conducting channel. SecDF uses the proton motive force (PMF) to complete protein translocation after the ATP-dependent function of SecA
B0B39_16050_1	661367.LLO_0933	9.1e-159	566.2	Legionellales	secF	GO:0005575,GO:0005618,GO:0005623,GO:0005886,GO:0005887,GO:0006810,GO:0008104,GO:0008150,GO:0015031,GO:0015833,GO:0016020,GO:0016021,GO:0030312,GO:0031224,GO:0031226,GO:0033036,GO:0042886,GO:0044425,GO:0044459,GO:0044464,GO:0045184,GO:0051179,GO:0051234,GO:0071702,GO:0071705,GO:0071944		ko:K03072,ko:K03074,ko:K12257	ko02024,ko03060,ko03070,map02024,map03060,map03070	M00335			ko00000,ko00001,ko00002,ko02044	2.A.6.4,3.A.5.2,3.A.5.7			Bacteria	1JDHW@118969,1MU74@1224,1RNTY@1236,COG0341@1,COG0341@2	NA|NA|NA	U	Part of the Sec protein translocase complex. Interacts with the SecYEG preprotein conducting channel. SecDF uses the proton motive force (PMF) to complete protein translocation after the ATP-dependent function of SecA
B0B39_16055_1	661367.LLO_0934	5.9e-225	786.6	Legionellales													Bacteria	1JCG9@118969,1PCIT@1224,1SXKQ@1236,2A4D9@1,30SZ2@2	NA|NA|NA
B0B39_16060_1	661367.LLO_0935	1.2e-155	555.8	Legionellales	ubiA												Bacteria	1JDES@118969,1MXCM@1224,1RRWB@1236,COG0382@1,COG0382@2	NA|NA|NA	H	UbiA prenyltransferase family
B0B39_16065_1	661367.LLO_0936	0.0	1210.3	Legionellales	capD		4.2.1.115,5.1.3.2	ko:K15894,ko:K17716	ko00052,ko00520,ko01100,map00052,map00520,map01100	M00362	R00291,R09697	RC00289,RC02609	ko00000,ko00001,ko00002,ko01000				Bacteria	1JDJU@118969,1MWKY@1224,1RNQ2@1236,COG1086@1,COG1086@2	NA|NA|NA	GM	CoA-binding domain
B0B39_16070_1	661367.LLO_0937	6.2e-57	226.5	Legionellales	csaA	GO:0000049,GO:0003674,GO:0003676,GO:0003723,GO:0005488,GO:0005575,GO:0005622,GO:0005623,GO:0005737,GO:0006082,GO:0006139,GO:0006399,GO:0006412,GO:0006418,GO:0006518,GO:0006520,GO:0006725,GO:0006807,GO:0008150,GO:0008152,GO:0009058,GO:0009059,GO:0009987,GO:0010467,GO:0016070,GO:0017101,GO:0017102,GO:0019538,GO:0019752,GO:0032991,GO:0034641,GO:0034645,GO:0034660,GO:0043038,GO:0043039,GO:0043043,GO:…	6.1.1.10,6.1.1.20,6.1.1.6	ko:K01874,ko:K01890,ko:K04566,ko:K06878	ko00450,ko00970,map00450,map00970	M00359,M00360	R03658,R03659,R03660,R04773	RC00055,RC00523	ko00000,ko00001,ko00002,ko01000,ko01007,ko03016				Bacteria	1JER2@118969,1RGU7@1224,1S6NH@1236,COG0073@1,COG0073@2	NA|NA|NA	J	Putative tRNA binding domain
B0B39_16075_1	1408445.JHXP01000010_gene2148	1.4e-113	415.6	Legionellales													Bacteria	1JE1J@118969,1RIAS@1224,1SP50@1236,COG4291@1,COG4291@2	NA|NA|NA	S	membrane
B0B39_16080_1	661367.LLO_0939	5.2e-273	946.4	Legionellales	rocC			ko:K03293					ko00000	2.A.3.1			Bacteria	1JDFU@118969,1MUPS@1224,1T2WG@1236,COG1113@1,COG1113@2	NA|NA|NA	E	Amino acid permease
B0B39_16085_1	153948.NAL212_2601	1.1e-47	196.1	Nitrosomonadales													Bacteria	1QKQ2@1224,2WC8F@28216,374G1@32003,COG1943@1,COG1943@2	NA|NA|NA	L	Transposase IS200 like
B0B39_16100_1	661367.LLO_1827	1.7e-28	133.3	Gammaproteobacteria													Bacteria	1RD62@1224,1S7K7@1236,29PNN@1,30AKV@2	NA|NA|NA
B0B39_16105_1	1408445.JHXP01000010_gene2151	1.3e-131	475.7	Legionellales				ko:K07394					ko00000				Bacteria	1JE76@118969,1N2TX@1224,1SASI@1236,COG3751@1,COG3751@2	NA|NA|NA	O	2OG-Fe(II) oxygenase superfamily
B0B39_16110_1	1230343.CANP01000024_gene1740	1.1e-182	646.0	Legionellales													Bacteria	1JCXT@118969,1PCQK@1224,1SXUW@1236,2E6ZU@1,331IW@2	NA|NA|NA
B0B39_16115_1	658187.LDG_5966	2.7e-133	482.3	Legionellales													Bacteria	1JGG0@118969,1QCJS@1224,1T8AI@1236,2DHNA@1,300CC@2	NA|NA|NA
B0B39_16120_1	661367.LLO_1903	6.3e-36	157.1	Legionellales													Bacteria	1JG9X@118969,1QFV1@1224,1TD5G@1236,2AJJT@1,31A6N@2	NA|NA|NA
B0B39_16140_1	1034943.BN1094_00941	6e-72	276.9	Legionellales	ard												Bacteria	1JD3X@118969,1ND4W@1224,1T12A@1236,COG4734@1,COG4734@2	NA|NA|NA	S	Antirestriction protein (ArdA)
B0B39_16150_1	658187.LDG_7311	3.9e-78	298.5	Gammaproteobacteria				ko:K07017					ko00000				Bacteria	1MXJN@1224,1RPMW@1236,COG1680@1,COG1680@2,COG2382@1,COG2382@2	NA|NA|NA	P	esterase
B0B39_16155_1	272624.lpg0980	6.3e-160	570.1	Legionellales													Bacteria	1JDEH@118969,1MXUB@1224,1RPVR@1236,COG0582@1,COG0582@2	NA|NA|NA	L	Belongs to the 'phage' integrase family
B0B39_16160_1	1122165.AUHS01000011_gene2628	2.3e-126	458.4	Legionellales													Bacteria	1JDAZ@118969,1PCYS@1224,1SY4H@1236,COG0582@1,COG0582@2	NA|NA|NA	L	Phage integrase, N-terminal
B0B39_16165_1	658187.LDG_7228	3.6e-08	63.5	Legionellales													Bacteria	1JFH9@118969,1QBZ0@1224,1T7KA@1236,2APJI@1,31ENP@2	NA|NA|NA
B0B39_16175_1	1122165.AUHS01000031_gene473	0.0	1186.0	Legionellales													Bacteria	1JCG0@118969,1QUPX@1224,1T20D@1236,COG0433@1,COG0433@2	NA|NA|NA	S	TraM recognition site of TraD and TraG
B0B39_16180_1	1230343.CANP01000040_gene2990	1.3e-40	172.2	Legionellales													Bacteria	1JEWY@118969,1QBJV@1224,1T75E@1236,2A193@1,30PFI@2	NA|NA|NA
B0B39_16185_1	1230343.CANP01000040_gene2992	2.1e-293	1014.2	Legionellales													Bacteria	1JCU7@118969,1PZ0K@1224,1RRW2@1236,28HEB@1,2Z7QR@2	NA|NA|NA	S	TraG-like protein, N-terminal region
B0B39_16190_1	1230343.CANP01000040_gene2993	2.7e-252	877.5	Legionellales			3.2.1.17	ko:K01185					ko00000,ko01000				Bacteria	1JE29@118969,1MV52@1224,1RNVH@1236,COG3772@1,COG3772@2	NA|NA|NA	S	Integrating conjugative element protein
B0B39_16195_1	1230343.CANP01000040_gene2994	8.4e-187	659.4	Legionellales													Bacteria	1JDM5@118969,1PFKH@1224,1RY1T@1236,28H5A@1,2Z7HX@2	NA|NA|NA	S	TraU protein
B0B39_16200_1	1230343.CANP01000040_gene2995	0.0	1776.1	Legionellales													Bacteria	1JCWR@118969,1MUEN@1224,1RPAY@1236,COG3451@1,COG3451@2	NA|NA|NA	U	F pilus assembly Type-IV secretion system for plasmid transfer
B0B39_16205_1	297246.lpp1061	2.5e-40	171.4	Legionellales													Bacteria	1JEUJ@118969,1QBIM@1224,1T741@1236,2AP78@1,31E90@2	NA|NA|NA
B0B39_16210_1	1230343.CANP01000040_gene2997	1.4e-218	765.4	Legionellales	pspA	GO:0005575,GO:0005618,GO:0005622,GO:0005623,GO:0005737,GO:0005886,GO:0016020,GO:0030312,GO:0044424,GO:0044464,GO:0071944		ko:K03969					ko00000				Bacteria	1JCJT@118969,1QUUT@1224,1RPDD@1236,COG1842@1,COG1842@2	NA|NA|NA	KT	Phage shock protein A
B0B39_16215_1	1230343.CANP01000040_gene2998	1.3e-137	495.7	Legionellales													Bacteria	1JDJR@118969,1MWQ5@1224,1RPED@1236,2DB87@1,2Z7QE@2	NA|NA|NA	S	Protein of unknown function (DUF3438)
B0B39_16220_1	1230343.CANP01000040_gene2999	1e-116	426.0	Legionellales													Bacteria	1JCV9@118969,1PCPX@1224,1SXTY@1236,2A4GI@1,30T2P@2	NA|NA|NA	S	Protein of unknown function (DUF2895)
B0B39_16225_1	1230343.CANP01000040_gene3000	1.3e-60	238.8	Legionellales													Bacteria	1JEH7@118969,1QBD0@1224,1T6XW@1236,2AP24@1,31E3E@2	NA|NA|NA	S	Protein of unknown function (DUF3487)
B0B39_16230_1	1230343.CANP01000040_gene3001	4.2e-59	233.8	Legionellales													Bacteria	1JEI6@118969,1QBDF@1224,1T6YG@1236,2A97J@1,30YC9@2	NA|NA|NA
B0B39_16235_1	1230343.CANP01000040_gene3002	1.6e-36	158.3	Legionellales													Bacteria	1JETV@118969,1QBI9@1224,1T73K@1236,2AP6U@1,31E8J@2	NA|NA|NA
B0B39_16240_1	272624.lpg0997	7.1e-50	203.0	Legionellales													Bacteria	1JEHI@118969,1QBD5@1224,1T6Y3@1236,2AP28@1,31E3I@2	NA|NA|NA	S	Plasmid protein of unknown function (Plasmid_RAQPRD)
B0B39_16245_1	1230343.CANP01000040_gene3004	1.4e-102	379.0	Legionellales													Bacteria	1JDWZ@118969,1N798@1224,1S0PZ@1236,28HMN@1,2Z7W5@2	NA|NA|NA	S	Domain of unknown function (DUF4400)
B0B39_16250_1	1230343.CANP01000040_gene3005	3.3e-63	247.7	Legionellales													Bacteria	1JEFW@118969,1RISK@1224,1S5NC@1236,COG3279@1,COG3279@2	NA|NA|NA	KT	Protein of unknown function (DUF2859)
B0B39_16255_1	1230343.CANP01000040_gene3006	1.2e-125	456.1	Legionellales			1.1.98.6	ko:K03676,ko:K06191,ko:K21636	ko00230,ko00240,ko01100,map00230,map00240,map01100	M00053	R11633,R11634,R11635,R11636	RC00613	ko00000,ko00001,ko00002,ko01000,ko03110				Bacteria	1JCA5@118969,1MWE2@1224,1RRRQ@1236,COG0695@1,COG0695@2	NA|NA|NA	O	Integrating conjugative element protein
B0B39_16260_1	1230343.CANP01000040_gene3007	1.5e-95	355.5	Legionellales													Bacteria	1JDT0@118969,1QB2R@1224,1T6K9@1236,2A3DN@1,30RW5@2	NA|NA|NA
B0B39_16265_1	1230343.CANP01000040_gene3008	4.5e-65	253.8	Legionellales	pilL			ko:K02487,ko:K18353	ko01502,ko02020,map01502,map02020	M00507,M00651			ko00000,ko00001,ko00002,ko01504,ko02022,ko02035				Bacteria	1JEBT@118969,1RB4U@1224,1SH1N@1236,COG3266@1,COG3266@2	NA|NA|NA	S	domain, Protein
B0B39_16270_1	1230343.CANP01000040_gene3009	2.3e-26	124.4	Legionellales	csrA			ko:K03563,ko:K13626	ko02020,ko02025,ko02026,ko05111,map02020,map02025,map02026,map05111				ko00000,ko00001,ko02035,ko03019				Bacteria	1JFAM@118969,1QBUG@1224,1T7EZ@1236,COG1551@1,COG1551@2	NA|NA|NA	T	Global regulator protein family
B0B39_16275_1	1122165.AUHS01000031_gene494	1.7e-36	158.7	Legionellales													Bacteria	1JEK7@118969,1QBEI@1224,1T6ZG@1236,2AP38@1,31E4S@2	NA|NA|NA
B0B39_16280_1	1230343.CANP01000040_gene3011	1.6e-155	555.4	Legionellales													Bacteria	1JCEJ@118969,1NCGX@1224,1SI8S@1236,2E7E2@1,331X4@2	NA|NA|NA
B0B39_16285_1	326442.PSHAb0221	9.5e-109	401.0	Gammaproteobacteria													Bacteria	1R9H7@1224,1SS39@1236,COG3593@1,COG3593@2	NA|NA|NA	L	AAA ATPase domain
B0B39_16290_1	297246.lpp1077	1.5e-29	135.2	Legionellales													Bacteria	1JF43@118969,1RH6S@1224,1S7JB@1236,COG1396@1,COG1396@2	NA|NA|NA	K	Helix-turn-helix domain
B0B39_16295_1	1356854.N007_06490	9.8e-227	793.1	Bacilli	hsdM		2.1.1.72	ko:K03427					ko00000,ko01000,ko02048				Bacteria	1TPGZ@1239,4HA1J@91061,COG0286@1,COG0286@2	NA|NA|NA	V	type I restriction-modification system
B0B39_16300_1	1166016.W5S_0474	6.5e-96	357.5	Pectobacterium	hsdS		3.1.21.3	ko:K01154					ko00000,ko01000,ko02048				Bacteria	1MTP0@122277,1Q4FB@1224,1RS7D@1236,COG0732@1,COG0732@2	NA|NA|NA	V	Type I restriction modification DNA specificity domain
B0B39_16305_1	153948.NAL212_2601	1.1e-47	196.1	Nitrosomonadales													Bacteria	1QKQ2@1224,2WC8F@28216,374G1@32003,COG1943@1,COG1943@2	NA|NA|NA	L	Transposase IS200 like
B0B39_16310_1	95619.PM1_0220410	3e-23	114.4	Gammaproteobacteria			2.1.1.72	ko:K07316					ko00000,ko01000,ko02048				Bacteria	1MX9M@1224,1RNHM@1236,COG2189@1,COG2189@2	NA|NA|NA	L	Adenine specific DNA methylase Mod
B0B39_16315_1	1157708.KB907458_gene1720	0.0	1402.9	Betaproteobacteria	Z012_07420		3.1.21.3,3.1.21.5	ko:K01153,ko:K01156					ko00000,ko01000,ko02048				Bacteria	1MVNN@1224,2VJP7@28216,COG0610@1,COG0610@2	NA|NA|NA	V	Type III restriction enzyme, res subunit
B0B39_16320_1	661367.LLO_0945	5e-41	173.3	Legionellales													Bacteria	1JEVQ@118969,1NPBQ@1224,1TAE1@1236,2B1SK@1,31U8D@2	NA|NA|NA
B0B39_16325_1	661367.LLO_0946	0.0	1077.8	Legionellales	Z012_01240			ko:K06919					ko00000				Bacteria	1JE3F@118969,1MW5H@1224,1RQ7H@1236,COG5519@1,COG5519@2	NA|NA|NA	L	Domain of unknown function (DUF927)
B0B39_16330_1	661367.LLO_0947	2.7e-130	471.5	Legionellales													Bacteria	1JDAZ@118969,1PCYS@1224,1SY4H@1236,COG0582@1,COG0582@2	NA|NA|NA	L	Phage integrase, N-terminal
B0B39_16335_1	1198232.CYCME_2459	2.3e-150	539.3	Bacteria				ko:K07459					ko00000				Bacteria	COG1106@1,COG1106@2	NA|NA|NA	S	AAA domain, putative AbiEii toxin, Type IV TA system
B0B39_16340_1	1348114.OM33_14115	6.3e-119	434.5	Gammaproteobacteria			3.6.4.12	ko:K03657	ko03420,ko03430,map03420,map03430				ko00000,ko00001,ko01000,ko03400				Bacteria	1MXKP@1224,1RZY8@1236,COG0210@1,COG0210@2	NA|NA|NA	L	DNA helicase
B0B39_16345_1	1408444.JHYC01000007_gene2285	5.1e-33	146.7	Gammaproteobacteria													Bacteria	1MZC9@1224,1S88W@1236,COG4679@1,COG4679@2	NA|NA|NA	S	Phage derived protein Gp49-like (DUF891)
B0B39_16350_1	1408444.JHYC01000007_gene2284	3e-38	164.5	Gammaproteobacteria													Bacteria	1NBW2@1224,1T066@1236,COG5606@1,COG5606@2	NA|NA|NA	K	Helix-turn-helix domain
B0B39_16355_1	658187.LDG_8274	1.6e-47	195.3	Legionellales													Bacteria	1JEIS@118969,1RDM2@1224,1SA4D@1236,COG4190@1,COG4190@2	NA|NA|NA	K	MarR family
B0B39_16360_1	1094715.CM001375_gene110	1.5e-10	72.0	Legionellales	relB1			ko:K07473					ko00000,ko02048				Bacteria	1JFG7@118969,1NGDT@1224,1RVJ8@1236,COG3077@1,COG3077@2	NA|NA|NA	L	RelB antitoxin
B0B39_16365_1	1122169.AREN01000018_gene2213	6.6e-221	773.1	Legionellales													Bacteria	1JCEZ@118969,1N2H9@1224,1RYEY@1236,COG0582@1,COG0582@2	NA|NA|NA	L	Belongs to the 'phage' integrase family
B0B39_16375_1	661367.LLO_1827	2.2e-28	132.9	Gammaproteobacteria													Bacteria	1RD62@1224,1S7K7@1236,29PNN@1,30AKV@2	NA|NA|NA
B0B39_16380_1	1408445.JHXP01000010_gene2151	6.6e-131	473.4	Legionellales				ko:K07394					ko00000				Bacteria	1JE76@118969,1N2TX@1224,1SASI@1236,COG3751@1,COG3751@2	NA|NA|NA	O	2OG-Fe(II) oxygenase superfamily
B0B39_16385_1	1230343.CANP01000024_gene1740	2.6e-181	641.3	Legionellales													Bacteria	1JCXT@118969,1PCQK@1224,1SXUW@1236,2E6ZU@1,331IW@2	NA|NA|NA
B0B39_19010_1	661367.LLO_0026	4.3e-08	63.5	Legionellales													Bacteria	1JESY@118969,1MUVI@1224,1RQVT@1236,COG3039@1,COG3039@2	NA|NA|NA	L	Transposase DDE domain
B0B39_16390_1	658187.LDG_5966	7.1e-74	284.3	Legionellales													Bacteria	1JGG0@118969,1QCJS@1224,1T8AI@1236,2DHNA@1,300CC@2	NA|NA|NA
B0B39_16395_1	272624.lpg2565	2.9e-39	169.5	Legionellales	lcrS			ko:K07497					ko00000				Bacteria	1JGM4@118969,1MZ3D@1224,1S9EI@1236,COG2963@1,COG2963@2	NA|NA|NA	L	Homeodomain-like domain
B0B39_18940_1	661367.LLO_0955	1.1e-33	148.7	Legionellales													Bacteria	1JCXT@118969,1PCQK@1224,1SXUW@1236,2E6ZU@1,331IW@2	NA|NA|NA
B0B39_16400_1	661367.LLO_0956	3.6e-31	140.2	Legionellales				ko:K03704					ko00000,ko03000				Bacteria	1JEXX@118969,1N6Q5@1224,1SCA7@1236,COG1278@1,COG1278@2	NA|NA|NA	K	Cold shock protein domain
B0B39_16405_1	661367.LLO_0957	2.4e-161	574.7	Legionellales	uspA												Bacteria	1JDUJ@118969,1PDPR@1224,1SF78@1236,COG0589@1,COG0589@2	NA|NA|NA	T	Universal stress protein family
B0B39_16410_1	661367.LLO_0958	8.5e-304	1048.9	Legionellales	ybaL			ko:K03455					ko00000	2.A.37			Bacteria	1JDDJ@118969,1MV34@1224,1RMM7@1236,COG1226@1,COG1226@2,COG4651@1,COG4651@2	NA|NA|NA	P	Belongs to the monovalent cation proton antiporter 2 (CPA2) transporter (TC 2.A.37) family
B0B39_16415_1	661367.LLO_0959	3.6e-179	634.0	Legionellales				ko:K14055					ko00000				Bacteria	1JE17@118969,1MVZS@1224,1RPAE@1236,COG0589@1,COG0589@2	NA|NA|NA	T	Universal stress protein family
B0B39_16420_1	661367.LLO_0960	0.0	1708.3	Legionellales	pacL												Bacteria	1JCFZ@118969,1MUU5@1224,1RMYC@1236,COG0474@1,COG0474@2	NA|NA|NA	P	Cation transporter/ATPase, N-terminus
B0B39_16430_1	661367.LLO_0962	2.1e-73	281.6	Legionellales													Bacteria	1JEX8@118969,1P0CZ@1224,1T75N@1236,COG2128@1,COG2128@2	NA|NA|NA	S	Antioxidant protein with alkyl hydroperoxidase activity. Required for the reduction of the AhpC active site cysteine residues and for the regeneration of the AhpC enzyme activity
B0B39_16435_1	661367.LLO_0963	1.8e-136	491.9	Proteobacteria				ko:K07052					ko00000				Bacteria	1NCPX@1224,COG1266@1,COG1266@2	NA|NA|NA	S	CAAX protease self-immunity
B0B39_16440_1	661367.LLO_0964	3e-118	431.4	Proteobacteria													Bacteria	1NC5K@1224,2DMPK@1,32SWI@2	NA|NA|NA
B0B39_16445_1	661367.LLO_0965	0.0	1123.6	Legionellales													Bacteria	1JETD@118969,1R1E0@1224,1T4ZD@1236,2DTX0@1,33N1Y@2	NA|NA|NA
B0B39_16450_1	661367.LLO_0966	6.2e-165	586.6	Legionellales													Bacteria	1JEK5@118969,1QBEG@1224,1T6ZE@1236,COG3637@1,COG3637@2	NA|NA|NA	M	Has lipid A 3-O-deacylase activity. Hydrolyzes the ester bond at the 3 position of lipid A, a bioactive component of lipopolysaccharide (LPS), thereby releasing the primary fatty acyl moiety
B0B39_16475_1	661367.LLO_0967	1.7e-102	378.6	Legionellales													Bacteria	1JFV6@118969,1QT4D@1224,1T7UC@1236,2C4ME@1,309ZY@2	NA|NA|NA
B0B39_16485_1	661367.LLO_0969	1.6e-24	117.9	Legionellales													Bacteria	1JDP2@118969,1N0G8@1224,1SAFD@1236,COG4954@1,COG4954@2	NA|NA|NA	S	Protein of unknown function (DUF2000)
B0B39_16490_1	661367.LLO_0970	1.6e-105	388.7	Legionellales	ydcN	GO:0003674,GO:0003676,GO:0003677,GO:0003700,GO:0005488,GO:0006355,GO:0008150,GO:0009889,GO:0009890,GO:0009891,GO:0009892,GO:0009893,GO:0010468,GO:0010556,GO:0010557,GO:0010558,GO:0010604,GO:0010605,GO:0010628,GO:0010629,GO:0019219,GO:0019222,GO:0031323,GO:0031324,GO:0031325,GO:0031326,GO:0031327,GO:0031328,GO:0043565,GO:0045892,GO:0045893,GO:0045934,GO:0045935,GO:0048518,GO:0048519,GO:0048522,GO:…											Bacteria	1JDBP@118969,1R4NU@1224,1RQG0@1236,COG1396@1,COG1396@2	NA|NA|NA	K	Cupin domain
B0B39_16500_1	661367.LLO_0972	0.0	3081.6	Legionellales													Bacteria	1JFCK@118969,1QBVQ@1224,1T7GH@1236,COG1073@1,COG1073@2	NA|NA|NA	D	alpha beta
B0B39_16505_1	661367.LLO_0973	1.1e-166	592.4	Legionellales													Bacteria	1JEZG@118969,1QBMC@1224,1T76Z@1236,2BTM3@1,32NTU@2	NA|NA|NA
B0B39_16510_1	661367.LLO_0974	1.1e-222	778.9	Proteobacteria			1.3.1.84,4.2.1.116,6.2.1.36	ko:K14469	ko00720,ko01120,ko01200,map00720,map01120,map01200	M00376	R00919,R03045,R09286	RC00004,RC00014,RC00095,RC00834	ko00000,ko00001,ko00002,ko01000				Bacteria	1NMWZ@1224,COG0604@1,COG0604@2	NA|NA|NA	C	Zinc-binding dehydrogenase
B0B39_16515_1	661367.LLO_0975	0.0	4860.4	Legionellales				ko:K04780,ko:K04786	ko01053,map01053				ko00000,ko00001,ko01004,ko01008				Bacteria	1JC8M@118969,1QK4F@1224,1RPAG@1236,COG1020@1,COG1020@2,COG3321@1,COG3321@2	NA|NA|NA	Q	AMP-binding enzyme C-terminal domain
B0B39_16520_1	661367.LLO_0976	0.0	6581.9	Legionellales			5.1.1.13	ko:K01779,ko:K04786,ko:K15641	ko00250,ko01052,ko01053,ko01054,map00250,map01052,map01053,map01054		R00491	RC00302	ko00000,ko00001,ko01000,ko01004,ko01008				Bacteria	1JC8M@118969,1QK4F@1224,1RPAG@1236,COG1020@1,COG1020@2,COG3321@1,COG3321@2	NA|NA|NA	Q	AMP-binding enzyme C-terminal domain
B0B39_16525_1	661367.LLO_0977	0.0	1104.0	Legionellales													Bacteria	1JCA7@118969,1MU6G@1224,1T1II@1236,COG0318@1,COG0318@2	NA|NA|NA	IQ	AMP-binding enzyme
B0B39_16530_1	661367.LLO_0978	9.6e-247	859.0	Proteobacteria			6.2.1.3	ko:K01897,ko:K21784	ko00061,ko00071,ko00333,ko01100,ko01130,ko01212,ko02024,ko03320,ko04146,ko04216,ko04714,ko04920,map00061,map00071,map00333,map01100,map01130,map01212,map02024,map03320,map04146,map04216,map04714,map04920	M00086,M00837,M00838	R01280,R11667	RC00004,RC00014	ko00000,ko00001,ko00002,ko01000,ko01004,ko04147	4.C.1.1			Bacteria	1R1D2@1224,COG0236@1,COG0236@2,COG2141@1,COG2141@2	NA|NA|NA	IQ	Carrier of the growing fatty acid chain in fatty acid biosynthesis
B0B39_16535_1	661367.LLO_0979	8.9e-153	546.2	Legionellales				ko:K01993					ko00000				Bacteria	1JDYN@118969,1R3U4@1224,1T2P1@1236,COG0845@1,COG0845@2	NA|NA|NA	M	HlyD family secretion protein
B0B39_16540_1	661367.LLO_0980	2.6e-174	617.8	Legionellales	ybhF			ko:K01990		M00254			ko00000,ko00002,ko02000	3.A.1			Bacteria	1JD41@118969,1MUX3@1224,1RMM4@1236,COG1131@1,COG1131@2	NA|NA|NA	V	ABC transporter, ATP-binding protein
B0B39_16545_1	661367.LLO_0981	3.2e-206	724.2	Legionellales	ybhS			ko:K01992		M00254			ko00000,ko00002,ko02000	3.A.1			Bacteria	1JCBM@118969,1MW5R@1224,1RPB4@1236,COG0842@1,COG0842@2	NA|NA|NA	V	ABC transporter, permease
B0B39_16555_1	661367.LLO_0983	6.9e-200	703.0	Legionellales	aph			ko:K18844					ko00000,ko01504				Bacteria	1JCMB@118969,1R9W9@1224,1SGNX@1236,COG2334@1,COG2334@2	NA|NA|NA	S	Phosphotransferase enzyme family
B0B39_18950_1	661367.LLO_0985	8.7e-111	407.1	Legionellales	FolA												Bacteria	1JEDY@118969,1RH02@1224,1S2UN@1236,COG0262@1,COG0262@2	NA|NA|NA	H	RibD C-terminal domain
B0B39_16570_1	661367.LLO_0986	1e-99	369.4	Legionellales				ko:K06147					ko00000,ko02000	3.A.1.106,3.A.1.109,3.A.1.21			Bacteria	1JFPH@118969,1MUBM@1224,1RMUR@1236,COG1132@1,COG1132@2	NA|NA|NA	P	ABC transporter, ATP-binding protein
[truncated: 2,429 more rows]

## Sheet: S4 Table_virulence factors
Supplementary Table 4: Virulence factor genes identified the L. longbeachae isolates sequenced in the current study.
[truncated: 58 more rows]

## Sheet: S5 Table_Collinear Blocks
Supplementary Table 5: Mauve Collinear Blocks
[truncated: 12 more rows]
